# Supplementary material for: Pangenome Evolution Reconciles Robustness and Instability of Rhizobial Symbiosis
Source: mBio. 2022 Apr 13;13(3):e00074-22. doi: 10.1128/mbio.00074-22 (PMC9239051; doi:10.1128/mbio.00074-22)
Supplement: DATA SET S1 [file mbio.00074-22-s0008.xlsx]

## Sheet: Sheet1
Data set S1: Strain Metadata
Strain #	Isolation info	Phenotype	Symbiosis MGE	Host	Host lineage	Location	Country	Year	Annotated species	ANI group	Sequencing type	NCBI accession
1	05LoS24R3_29	nonnodulating	none	Acmispon strigosus	Loteae_Acmispon_strigosus	Bodega Marine Reserve	USA	2005	Bradyrhizobium sp.	20	Illumina	JADPJH000000000
2	05LoS24R3_28	ineffective	tRNA-Pro_symICE	Acmispon strigosus	Loteae_Acmispon_strigosus	Bodega Marine Reserve	USA	2005	Bradyrhizobium sp.	8	Illumina/Nanopore	JADPIJ000000000
4	05LoS21R5_36	beneficial	tRNA-Val_symICE	Acmispon strigosus	Loteae_Acmispon_strigosus	Bodega Marine Reserve	USA	2005	Bradyrhizobium sp.	12	Illumina/Nanopore	CP064686-CP064687
15	05LoS21R6_41	nonnodulating	none	Acmispon strigosus	Loteae_Acmispon_strigosus	Bodega Marine Reserve	USA	2005	Bradyrhizobium sp.	13	Illumina/Nanopore	JADPIH000000000
17	05LoS21R1_14	nonnodulating	none	Acmispon strigosus	Loteae_Acmispon_strigosus	Bodega Marine Reserve	USA	2005	Bradyrhizobium sp.	13	Illumina	JADPJQ000000000
18	05LoS21R6_43	beneficial	tRNA-Val_symICE	Acmispon strigosus	Loteae_Acmispon_strigosus	Bodega Marine Reserve	USA	2005	Bradyrhizobium sp.	13	Illumina	JADPJM000000000
21	05LoS21R3_23	nonnodulating	none	Acmispon strigosus	Loteae_Acmispon_strigosus	Bodega Marine Reserve	USA	2005	Bradyrhizobium sp.	19	Illumina	JADPJG000000000
23	05LoS7_4	beneficial	tRNA-Val_symICE	Acmispon strigosus	Loteae_Acmispon_strigosus	Bodega Marine Reserve	USA	2005	Bradyrhizobium sp.	13	Illumina	JADPJF000000000
24	05LoS14_1	beneficial	tRNA-Val_symICE	Acmispon strigosus	Loteae_Acmispon_strigosus	Bodega Marine Reserve	USA	2005	Bradyrhizobium sp.	12	Illumina	JADPJE000000000
30	05LoS22_10	beneficial	tRNA-Val_symICE	Acmispon strigosus	Loteae_Acmispon_strigosus	Bodega Marine Reserve	USA	2005	Bradyrhizobium sp.	13	Illumina	JADPJD000000000
35	05LoS3_1	beneficial	tRNA-Val_symICE	Acmispon strigosus	Loteae_Acmispon_strigosus	Bodega Marine Reserve	USA	2005	Bradyrhizobium sp.	13	Illumina	JADPJC000000000
37	05LoS16R10_32	beneficial	tRNA-Val_symICE	Acmispon strigosus	Loteae_Acmispon_strigosus	Bodega Marine Reserve	USA	2005	Bradyrhizobium sp.	12	Illumina	JADPJB000000000
38	05LoS3_3	beneficial	tRNA-Val_symICE	Acmispon strigosus	Loteae_Acmispon_strigosus	Bodega Marine Reserve	USA	2005	Bradyrhizobium sp.	11	Illumina	JADPJA000000000
39	05LoS16R10_36	beneficial	tRNA-Val_symICE	Acmispon strigosus	Loteae_Acmispon_strigosus	Bodega Marine Reserve	USA	2005	Bradyrhizobium sp.	12	Illumina	JADPIZ000000000
40	05LoS16R3_25	nonnodulating	none	Acmispon strigosus	Loteae_Acmispon_strigosus	Bodega Marine Reserve	USA	2005	Bradyrhizobium sp.	12	Illumina/Nanopore	CP064688
44	05LoS16R2_18	nonnodulating	none	Acmispon strigosus	Loteae_Acmispon_strigosus	Bodega Marine Reserve	USA	2005	Bradyrhizobium sp.	12	Illumina	JADPIY000000000
45	05LoS16R1_16	beneficial	tRNA-Val_symICE	Acmispon strigosus	Loteae_Acmispon_strigosus	Bodega Marine Reserve	USA	2005	Bradyrhizobium sp.	13	Illumina	JADPIX000000000
48	05LoS25R5_28	nonnodulating	none	Acmispon strigosus	Loteae_Acmispon_strigosus	Bodega Marine Reserve	USA	2005	Bradyrhizobium sp.	8	Illumina	JADPIW000000000
49	05LoS23R7_12	beneficial	tRNA-Val_symICE	Acmispon strigosus	Loteae_Acmispon_strigosus	Bodega Marine Reserve	USA	2005	Bradyrhizobium sp.	13	Illumina	JADPIV000000000
61	05LoS23R3_45	nonnodulating	none	Acmispon strigosus	Loteae_Acmispon_strigosus	Bodega Marine Reserve	USA	2005	Bradyrhizobium sp.	8	Illumina	JADPIU000000000
62	05LoS24R8_1	nonnodulating	none	Acmispon strigosus	Loteae_Acmispon_strigosus	Bodega Marine Reserve	USA	2005	Bradyrhizobium sp.	12	Illumina	JADPIT000000000
76	05LoS1_5	beneficial	tRNA-Val_symICE	Acmispon strigosus	Loteae_Acmispon_strigosus	Bodega Marine Reserve	USA	2005	Bradyrhizobium sp.	12	Illumina	JADPIS000000000
84	05LoS23_10	beneficial	tRNA-Val_symICE	Acmispon strigosus	Loteae_Acmispon_strigosus	Bodega Marine Reserve	USA	2005	Bradyrhizobium sp.	13	Illumina	JADPIR000000000
87	09LoS35_1	beneficial	tRNA-Val_symICE	Acmispon strigosus	Loteae_Acmispon_strigosus	University of California - Riverside Hills	USA	2009	Bradyrhizobium sp.	13	Illumina	JADPIQ000000000
131	13LoS28_1	beneficial	tRNA-Val_symICE	Acmispon strigosus	Loteae_Acmispon_strigosus	University of California - Riverside Hills	USA	2013	Bradyrhizobium sp.	13	Illumina/Nanopore	CP064707-CP064708
132	05LoS3_4	beneficial	tRNA-Val_symICE	Acmispon strigosus	Loteae_Acmispon_strigosus	Bodega Marine Reserve	USA	2005	Bradyrhizobium sp.	11	Illumina	JADPKY000000000
134	05LoS14_6	beneficial	tRNA-Val_symICE	Acmispon strigosus	Loteae_Acmispon_strigosus	Bodega Marine Reserve	USA	2005	Bradyrhizobium sp.	12	Illumina	JADPKX000000000
135	05LoS1_7	beneficial	tRNA-Val_symICE	Acmispon strigosus	Loteae_Acmispon_strigosus	Bodega Marine Reserve	USA	2005	Bradyrhizobium sp.	12	Illumina	JADPKW000000000
136	05LoS1_4	beneficial	tRNA-Val_symICE	Acmispon strigosus	Loteae_Acmispon_strigosus	Bodega Marine Reserve	USA	2005	Bradyrhizobium sp.	13	Illumina	JADPKV000000000
137	13LoS14_2	beneficial	tRNA-Val_symICE	Acmispon strigosus	Loteae_Acmispon_strigosus	Griffith Park	USA	2013	Bradyrhizobium sp.	49	Illumina	JADPKU000000000
138	13LoS15_1	beneficial	tRNA-Val_symICE	Acmispon strigosus	Loteae_Acmispon_strigosus	Griffith Park	USA	2013	Bradyrhizobium sp.	32	Illumina	JADPKT000000000
139	13LoS16_4	beneficial	tRNA-Val_symICE	Acmispon strigosus	Loteae_Acmispon_strigosus	Griffith Park	USA	2013	Bradyrhizobium sp.	10	Illumina	JADPKS000000000
141	13LoS18_3	beneficial	tRNA-Val_symICE	Acmispon strigosus	Loteae_Acmispon_strigosus	Griffith Park	USA	2013	Bradyrhizobium sp.	30	Illumina	JADPKR000000000
142	11LoS29_1	beneficial	tRNA-Val_symICE	Acmispon strigosus	Loteae_Acmispon_strigosus	Robert J. Bernard Biological Field Station	USA	2011	Bradyrhizobium sp.	51	Illumina	JADPKQ000000000
143	11LoS14_3	beneficial	tRNA-Val_symICE	Acmispon strigosus	Loteae_Acmispon_strigosus	Robert J. Bernard Biological Field Station	USA	2011	Bradyrhizobium sp.	51	Illumina	JADPKP000000000
144	11LoS13_1	beneficial	tRNA-Val_symICE	Acmispon strigosus	Loteae_Acmispon_strigosus	Robert J. Bernard Biological Field Station	USA	2011	Bradyrhizobium sp.	13	Illumina	JADPKO000000000
145	11LoS15_1	beneficial	tRNA-Val_symICE	Acmispon strigosus	Loteae_Acmispon_strigosus	Robert J. Bernard Biological Field Station	USA	2011	Bradyrhizobium sp.	13	Illumina	JADPKN000000000
146	11LoS17_12	beneficial	tRNA-Val_symICE	Acmispon strigosus	Loteae_Acmispon_strigosus	Robert J. Bernard Biological Field Station	USA	2011	Bradyrhizobium sp.	13	Illumina	JADPKM000000000
147	13LoS58_2	beneficial	tRNA-Val_symICE	Acmispon strigosus	Loteae_Acmispon_strigosus	University of California - Riverside Hills	USA	2013	Bradyrhizobium sp.	49	Illumina	JADPKL000000000
149	09LoS38R4_7	nonnodulating	none	Acmispon strigosus	Loteae_Acmispon_strigosus	University of California - Riverside Hills	USA	2009	Bradyrhizobium sp.	18	Illumina	JADPKK000000000
150	09LoS36_1	beneficial	tRNA-Val_symICE	Acmispon strigosus	Loteae_Acmispon_strigosus	University of California - Riverside Hills	USA	2009	Bradyrhizobium sp.	13	Illumina	JADPKJ000000000
151	09LoS36_3	beneficial	tRNA-Val_symICE	Acmispon strigosus	Loteae_Acmispon_strigosus	University of California - Riverside Hills	USA	2009	Bradyrhizobium sp.	13	Illumina	JADPKI000000000
153	11LoS33_4	beneficial	tRNA-Val_symICE	Acmispon strigosus	Loteae_Acmispon_strigosus	Burns Pinon Ridge Reserve	USA	2011	Bradyrhizobium sp.	49	Illumina	JADPKH000000000
154	11LoS33_1	beneficial	tRNA-Val_symICE	Acmispon strigosus	Loteae_Acmispon_strigosus	Burns Pinon Ridge Reserve	USA	2011	Bradyrhizobium sp.	49	Illumina	JADPKG000000000
155	11LoS34_2	ineffective	tRNA-Val_symICE	Acmispon strigosus	Loteae_Acmispon_strigosus	Burns Pinon Ridge Reserve	USA	2011	Bradyrhizobium sp.	13	Illumina/Nanopore	CP064704-CP064706
156	11LoS34_4	beneficial	tRNA-Val_symICE	Acmispon strigosus	Loteae_Acmispon_strigosus	Burns Pinon Ridge Reserve	USA	2011	Bradyrhizobium sp.	13	Illumina/Nanopore	JADPII000000000
157	11LoS31_5	beneficial	tRNA-Ile_symICE	Acmispon strigosus	Loteae_Acmispon_strigosus	Anza- Palm Canyon	USA	2011	Bradyrhizobium sp.	92	Illumina	JADPKF000000000
159	11LoS31_1	beneficial	tRNA-Val_symICE	Acmispon strigosus	Loteae_Acmispon_strigosus	Anza- Palm Canyon	USA	2011	Bradyrhizobium sp.	49	Illumina	JADPKE000000000
160	12LoS21_12	beneficial	tRNA-Val_symICE	Acmispon strigosus	Loteae_Acmispon_strigosus	Anza- Road	USA	2012	Bradyrhizobium sp.	49	Illumina	JADPKD000000000
162	05LoS8_14	beneficial	tRNA-Val_symICE	Acmispon strigosus	Loteae_Acmispon_strigosus	Bodega Marine Reserve	USA	2005	Bradyrhizobium sp.	13	Illumina	JADPKC000000000
163	05LoS23_11	beneficial	tRNA-Val_symICE	Acmispon strigosus	Loteae_Acmispon_strigosus	Bodega Marine Reserve	USA	2005	Bradyrhizobium sp.	13	Illumina	JADPKB000000000
164	09LoS36_4	beneficial	tRNA-Val_symICE	Acmispon strigosus	Loteae_Acmispon_strigosus	University of California - Riverside Hills	USA	2009	Bradyrhizobium sp.	49	Illumina	JADPKA000000000
166	09LoS40_3	beneficial	tRNA-Val_symICE	Acmispon strigosus	Loteae_Acmispon_strigosus	Motte Rimrock Reserve	USA	2009	Bradyrhizobium sp.	13	Illumina	JADPJZ000000000
168	09LoS42_2	beneficial	tRNA-Val_symICE	Acmispon strigosus	Loteae_Acmispon_strigosus	Motte Rimrock Reserve	USA	2009	Bradyrhizobium sp.	13	Illumina	JADPJY000000000
169	09LoS43_2	beneficial	tRNA-Val_symICE	Acmispon strigosus	Loteae_Acmispon_strigosus	Motte Rimrock Reserve	USA	2009	Bradyrhizobium sp.	13	Illumina	JADPJX000000000
170	11LoS11_3	beneficial	tRNA-Ile_symICE	Acmispon strigosus	Loteae_Acmispon_strigosus	San Dimas Reservoir	USA	2011	Bradyrhizobium sp.	83	Illumina/Nanopore	CP064703
171	11LoS14_2	beneficial	tRNA-Val_symICE	Acmispon strigosus	Loteae_Acmispon_strigosus	Robert J. Bernard Biological Field Station	USA	2011	Bradyrhizobium sp.	13	Illumina	JADPJW000000000
172	11LoS18_3	beneficial	tRNA-Val_symICE	Acmispon strigosus	Loteae_Acmispon_strigosus	Robert J. Bernard Biological Field Station	USA	2011	Bradyrhizobium sp.	13	Illumina/Nanopore	CP064701-CP064702
173	11LoS20_1	beneficial	tRNA-Val_symICE	Acmispon strigosus	Loteae_Acmispon_strigosus	San Dimas Canyon	USA	2011	Bradyrhizobium sp.	13	Illumina	JADPJV000000000
174	11LoS21_3	beneficial	tRNA-Val_symICE	Acmispon strigosus	Loteae_Acmispon_strigosus	San Dimas Canyon	USA	2011	Bradyrhizobium sp.	13	Illumina	JADPJU000000000
176	11LoS28_4	beneficial	tRNA-Val_symICE	Acmispon strigosus	Loteae_Acmispon_strigosus	Robert J. Bernard Biological Field Station	USA	2011	Bradyrhizobium sp.	13	Illumina	JADPJT000000000
177	11LoS28_6	beneficial	tRNA-Val_symICE	Acmispon strigosus	Loteae_Acmispon_strigosus	Robert J. Bernard Biological Field Station	USA	2011	Bradyrhizobium sp.	13	Illumina	JADPJS000000000
179	11LoS31_2	beneficial	tRNA-Val_symICE	Acmispon strigosus	Loteae_Acmispon_strigosus	Anza- Palm Canyon	USA	2011	Bradyrhizobium sp.	49	Illumina	JADPJR000000000
180	11LoS32_1	beneficial	tRNA-Val_symICE	Acmispon strigosus	Loteae_Acmispon_strigosus	Anza- Palm Canyon	USA	2011	Bradyrhizobium sp.	49	Illumina	JADPJP000000000
182	11LoS33_5	beneficial	tRNA-Val_symICE	Acmispon strigosus	Loteae_Acmispon_strigosus	Burns Pinon Ridge Reserve	USA	2011	Bradyrhizobium sp.	49	Illumina	JADPJO000000000
183	11LoS34_6	beneficial	tRNA-Val_symICE	Acmispon strigosus	Loteae_Acmispon_strigosus	Burns Pinon Ridge Reserve	USA	2011	Bradyrhizobium sp.	13	Illumina/Nanopore	CP064698-CP064700
184	11LoS34_10	beneficial	tRNA-Val_symICE	Acmispon strigosus	Loteae_Acmispon_strigosus	Burns Pinon Ridge Reserve	USA	2011	Bradyrhizobium sp.	13	Illumina/Nanopore	CP064695-CP064697
186	11LoS6_2	ineffective	tRNA-Val_symICE	Acmispon strigosus	Loteae_Acmispon_strigosus	San Dimas Reservoir	USA	2011	Bradyrhizobium sp.	50	Illumina/Nanopore	JADPIG000000000
187	11LoS7_1	ineffective	plasmid_SI	Acmispon strigosus	Loteae_Acmispon_strigosus	San Dimas Reservoir	USA	2011	Bradyrhizobium sp.	13	Illumina/Nanopore	CP064693-CP064694
188	11LoS8_1	beneficial	tRNA-Val_symICE	Acmispon strigosus	Loteae_Acmispon_strigosus	San Dimas Reservoir	USA	2011	Bradyrhizobium sp.	13	Illumina	JADPJN000000000
190	13LoS69_3	beneficial	tRNA-Ile_symICE	Acmispon strigosus	Loteae_Acmispon_strigosus	Pismo Dunes Natural Preserve	USA	2013	Bradyrhizobium sp.	84	Illumina	JADPJL000000000
191	13LoS70_1	beneficial	tRNA-Val_symICE	Acmispon strigosus	Loteae_Acmispon_strigosus	Pismo Dunes Natural Preserve	USA	2013	Bradyrhizobium sp.	41	Illumina/Nanopore	CP064692
192	13LoS70_2	beneficial	tRNA-Val_symICE	Acmispon strigosus	Loteae_Acmispon_strigosus	Pismo Dunes Natural Preserve	USA	2013	Bradyrhizobium sp.	25	Illumina/Nanopore	CP064690-CP064691
193	13LoS98_3	beneficial	tRNA-Val_symICE	Acmispon strigosus	Loteae_Acmispon_strigosus	Whitewater Preserve	USA	2013	Bradyrhizobium sp.	13	Illumina	JADPJK000000000
195	13LoS100_1	beneficial	tRNA-Val_symICE	Acmispon strigosus	Loteae_Acmispon_strigosus	Whitewater Preserve	USA	2013	Bradyrhizobium sp.	31	Illumina/Nanopore	JADPIF000000000
197	13LoS104_4	beneficial	tRNA-Val_symICE	Acmispon strigosus	Loteae_Acmispon_strigosus	Guadalupe-Nipomo Dunes National Wildlife Refuge	USA	2013	Bradyrhizobium sp.	11	Illumina	JADPJJ000000000
199	11LoS20_4	nonnodulating	none	Acmispon strigosus	Loteae_Acmispon_strigosus	San Dimas Canyon	USA	2011	Bradyrhizobium sp.	33	Illumina	JADPJI000000000
200	13LoS78_1	ineffective	tRNA-Ile_symICE	Acmispon strigosus	Loteae_Acmispon_strigosus	Pismo Dunes Natural Preserve	USA	2013	Bradyrhizobium sp.	85	Illumina/Nanopore	CP064689
CW1	bulk soil	ineffective	tRNA-Val_symICE	Acmispon strigosus (bulk soil)	Loteae_Acmispon_strigosus	University of California - Riverside Hills	USA	2014	Bradyrhizobium sp.	13	Illumina/Nanopore	CP064684-CP064685
CW4	bulk soil	beneficial	tRNA-Val_symICE	Acmispon strigosus (bulk soil)	Loteae_Acmispon_strigosus	University of California - Riverside Hills	USA	2014	Bradyrhizobium sp.	13	Illumina	JADPIM000000000
CW7	bulk soil	beneficial	tRNA-Val_symICE	Acmispon strigosus (bulk soil)	Loteae_Acmispon_strigosus	Robert J. Bernard Biological Field Station	USA	2014	Bradyrhizobium sp.	13	Illumina	JADPIL000000000
CW9	bulk soil	beneficial	tRNA-Val_symICE	Acmispon strigosus (bulk soil)	Loteae_Acmispon_strigosus	Robert J. Bernard Biological Field Station	USA	2014	Bradyrhizobium sp.	13	Illumina	JADPIK000000000
CW10	bulk soil	beneficial	tRNA-Val_symICE	Acmispon strigosus (bulk soil)	Loteae_Acmispon_strigosus	Robert J. Bernard Biological Field Station	USA	2014	Bradyrhizobium sp.	13	Illumina	JADPIP000000000
CW11	bulk soil	beneficial	tRNA-Val_symICE	Acmispon strigosus (bulk soil)	Loteae_Acmispon_strigosus	Robert J. Bernard Biological Field Station	USA	2014	Bradyrhizobium sp.	13	Illumina	JADPIO000000000
CW12	bulk soil	beneficial	tRNA-Val_symICE	Acmispon strigosus (bulk soil)	Loteae_Acmispon_strigosus	Robert J. Bernard Biological Field Station	USA	2014	Bradyrhizobium sp.	49	Illumina	JADPIN000000000
B_algeriense_RST91		NCBI	tRNA-Ile_symICE	Retama sphaerocarpa	Genisteae	Algeria	Algeria	2008	Bradyrhizobium algeriense	86		GCF_003062295.1
B_arachidis_LMG_26795		NCBI	tRNA-Ile_symICE	Arachis hypogaea	Dalbergieae	China	China		Bradyrhizobium arachidis	6		GCF_900116675.1
B_canariense_UBMA050		NCBI	tRNA-Val_symICE	Lupinus angustifolius	Genisteae	Algeria	Algeria	2012	Bradyrhizobium canariense	13		GCF_002108675.1
B_canariense_UBMA051		NCBI	tRNA-Val_symICE	Lupinus angustifolius	Genisteae	Algeria	Algeria	2012	Bradyrhizobium canariense	13		GCF_002108695.1
B_canariense_UBMA052		NCBI	tRNA-Val_symICE	Lupinus micranthus	Genisteae	Algeria	Algeria	2012	Bradyrhizobium canariense	13		GCF_002108745.1
B_canariense_UBMA060		NCBI	tRNA-Val_symICE	Lupinus angustifolius	Genisteae	Algeria	Algeria	2012	Bradyrhizobium canariense	13		GCF_002108725.1
B_canariense_UBMA061		NCBI	tRNA-Val_symICE	Lupinus angustifolius	Genisteae	Algeria	Algeria	2012	Bradyrhizobium canariense	13		GCF_002108755.1
B_canariense_UBMA122		NCBI	tRNA-Val_symICE	Lupinus micranthus	Genisteae	Algeria	Algeria	2012	Bradyrhizobium canariense	13		GCF_002108825.1
B_canariense_UBMA171		NCBI	tRNA-Val_symICE	Lupinus micranthus	Genisteae	Algeria	Algeria	2012	Bradyrhizobium canariense	13		GCF_002108995.1
B_canariense_UBMA181		NCBI	tRNA-Val_symICE	Lupinus micranthus	Genisteae	Algeria	Algeria	2012	Bradyrhizobium canariense	13		GCF_002108965.1
B_canariense_UBMA182		NCBI	tRNA-Val_symICE	Lupinus micranthus	Genisteae	Algeria	Algeria	2012	Bradyrhizobium canariense	13		GCF_002108845.1
B_canariense_UBMA183		NCBI	tRNA-Val_symICE	Lupinus micranthus	Genisteae	Algeria	Algeria	2012	Bradyrhizobium canariense	13		GCF_002108875.1
B_canariense_UBMA192		NCBI	tRNA-Val_symICE	Lupinus angustifolius	Genisteae	Algeria	Algeria	2012	Bradyrhizobium canariense	13		GCF_002108865.1
B_canariense_UBMA195		NCBI	tRNA-Val_symICE	Lupinus angustifolius	Genisteae	Algeria	Algeria	2012	Bradyrhizobium canariense	13		GCF_002108775.1
B_canariense_UBMA510		NCBI	tRNA-Val_symICE	Lupinus micranthus	Genisteae	Algeria	Algeria	2012	Bradyrhizobium canariense	13		GCF_002108905.1
B_canariense_UBMAN05		NCBI	tRNA-Val_symICE	Lupinus micranthus	Genisteae	Algeria	Algeria	2012	Bradyrhizobium canariense	13		GCF_002108805.1
B_diazoefficiens_NK6		NCBI	unknown_SI	Glycine max	Phaseoleae_Glycine_max	Japan	Japan		Bradyrhizobium japonicum	0		GCF_001549695.1
B_diazoefficiens_SEMIA_5080		NCBI	tRNA-Val_symICE	Glycine max	Phaseoleae_Glycine_max	Brazil	Brazil		Bradyrhizobium diazoefficiens	0		GCF_000648595.1
B_diazoefficiens_USDA_110		NCBI	tRNA-Val_symICE	Glycine max	Phaseoleae_Glycine_max	USA	USA	1957	Bradyrhizobium sp.	0		GCA_000011365.1
B_diazoefficiens_USDA_122		NCBI	tRNA-Val_symICE	Glycine max	Phaseoleae_Glycine_max	Japan	Japan	2007	Bradyrhizobium diazoefficiens	0		GCF_001908315.1
B_diazoefficiens_Y21		NCBI	tRNA-Val_symICE	Phaseolus vulgaris	Phaseoleae	China	China		Bradyrhizobium diazoefficiens	0		GCF_002531995.1
B_elkanii_BLY3-8		NCBI	tRNA-Glu_symICE	Glycine max	Phaseoleae_Glycine_max	Myanmar	Myanmar	2014	Bradyrhizobium elkanii	73		GCF_001718205.1
B_elkanii_BLY6-1		NCBI	tRNA-Glu_symICE	Glycine max	Phaseoleae_Glycine_max	Myanmar	Myanmar	2014	Bradyrhizobium elkanii	73		GCF_001718185.1
B_elkanii_CCBAU_05737		NCBI	tRNA-Glu_symICE	Glycine max	Phaseoleae_Glycine_max	China	China		Bradyrhizobium elkanii	72		GCF_000261505.1
B_elkanii_CCBAU_43297		NCBI	tRNA-Glu_symICE	Glycine max	Phaseoleae_Glycine_max	China	China		Bradyrhizobium elkanii	73		GCF_000261525.1
B_elkanii_TnphoA33		NCBI	tRNA-Glu_symICE	unknown	Other				Bradyrhizobium elkanii	73		GCF_001868735.1
B_elkanii_UASWS1015		NCBI	none	sewage	Other	Switzerland	Switzerland	2013	Bradyrhizobium elkanii	76		GCF_000878305.1
B_elkanii_USDA_3254		NCBI	tRNA-Glu_symICE	Phaseolus acutifolius	Phaseoleae	USA	USA	1948	Bradyrhizobium elkanii	75		GCF_000472765.1
B_elkanii_USDA_3259		NCBI	tRNA-Glu_symICE	Phaseolus lunatus	Phaseoleae	USA	USA	1940	Bradyrhizobium elkanii	75		GCF_000473005.1
B_elkanii_USDA_76		NCBI	tRNA-Glu_symICE	Glycine max	Phaseoleae_Glycine_max	USA	USA	1915	Bradyrhizobium elkanii	73		GCF_000379145.1
B_elkanii_USDA_94		NCBI	tRNA-Glu_symICE	Glycine max	Phaseoleae_Glycine_max	USA	USA		Bradyrhizobium elkanii	72		GCF_000519225.1
B_elkanii_WSM1741		NCBI	tRNA-Ile_symICE	Rhynchosia minima	Phaseoleae	Australia	Australia		Bradyrhizobium elkanii	90		GCF_000472965.1
B_elkanii_WSM2783		NCBI	unknown_SI	Leobordea carinata	Other	South Africa	South Africa		Bradyrhizobium elkanii	79		GCF_000472865.1
B_embrapense_SEMIA_6208		NCBI	tRNA-Ile_symICE	Desmodium heterocarpon	Desmodieae			1975	Bradyrhizobium embrapense	67		GCF_001189235.2
B_erythrophlei_GAS138		NCBI	none	forest	Other	USA	USA		Bradyrhizobium erythrophlei	99		GCF_900129425.1
B_erythrophlei_GAS242		NCBI	none	forest	Other	USA	USA		Bradyrhizobium erythrophlei	98		GCF_900129505.1
B_erythrophlei_GAS401		NCBI	none	forest	Other	USA	USA		Bradyrhizobium erythrophlei	101		GCF_900142985.1
B_erythrophlei_GAS478		NCBI	none	forest	Other	USA	USA		Bradyrhizobium erythrophlei	80		GCF_900129675.1
B_erythrophlei_MT12		NCBI	none	forest	Other	USA	USA		Bradyrhizobium erythrophlei	65		GCF_900105845.1
B_genosp._SA-4_str._CB756		NCBI	tRNA-Ile_symICE	Macrotyloma africanum	Phaseoleae	Zimbabwe	Zimbabwe		Bradyrhizobium sp.	6		GCF_000473125.1
B_icense_LMTR_13		NCBI	tRNA-Ile_symICE	Phaseolus lunatus	Phaseoleae	Peru	Peru	1998	Bradyrhizobium icense	91		GCF_001693385.1
B_japonicum_22		NCBI	tRNA-Gly_niffix_island	subsurface	Other	USA	USA		Bradyrhizobium japonicum	37		GCF_000482425.1
B_japonicum_CCBAU_15354		NCBI	tRNA-Val_symICE	Glycine max	Phaseoleae_Glycine_max	China	China		Bradyrhizobium japonicum	9		GCF_000261545.1
B_japonicum_CCBAU_15517		NCBI	tRNA-Val_symICE	Glycine max	Phaseoleae_Glycine_max	China	China		Bradyrhizobium japonicum	9		GCF_000261565.1
B_japonicum_CCBAU_15618		NCBI	tRNA-Val_symICE	Glycine max	Phaseoleae_Glycine_max	China	China		Bradyrhizobium japonicum	7		GCF_000261585.1
B_japonicum_CCBAU_25435		NCBI	tRNA-Val_symICE	Glycine max	Phaseoleae_Glycine_max	China	China		Bradyrhizobium japonicum	7		GCF_000261605.1
B_japonicum_CCBAU_83623		NCBI	tRNA-Val_symICE	Glycine max	Phaseoleae_Glycine_max	China	China		Bradyrhizobium japonicum	9		GCF_000261625.1
B_japonicum_E109		NCBI	tRNA-Val_symICE	Glycine max	Phaseoleae_Glycine_max	Argentina	Argentina	1980	Bradyrhizobium japonicum	7		GCF_000807315.1
B_japonicum_FN1		NCBI	tRNA-Val_symICE	soil	Other	Canada	Canada	2012	Bradyrhizobium japonicum	7		GCF_001038185.1
B_japonicum_in8p8		NCBI	none	subsurface	Other	USA	USA		Bradyrhizobium japonicum	38		GCF_000426845.1
B_japonicum_Is-1		NCBI	tRNA-Val_symICE	Glycine max	Phaseoleae_Glycine_max	Japan	Japan	1991	Bradyrhizobium diazoefficiens	0		GCF_001280585.1
B_japonicum_Is-34		NCBI	tRNA-Val_symICE	Glycine max	Phaseoleae_Glycine_max	Japan	Japan		Bradyrhizobium japonicum	7		GCF_000773865.1
B_japonicum_is5		NCBI	none	unknown	Other				Bradyrhizobium japonicum	38		GCF_000421305.1
B_japonicum_J5		NCBI	tRNA-Val_symICE	Glycine max	Phaseoleae_Glycine_max	Japan	Japan	1989	Bradyrhizobium japonicum	8		GCF_001887695.1
B_japonicum_SEMIA_5079		NCBI	tRNA-Val_symICE	Glycine max	Phaseoleae_Glycine_max	Brazil	Brazil	1988	Bradyrhizobium japonicum	7		GCF_000661935.1
B_japonicum_UBMA197		NCBI	tRNA-Val_symICE	Lupinus angustifolius	Genisteae	Algeria	Algeria	2012	Bradyrhizobium japonicum	8		GCF_002108935.1
B_japonicum_USDA_122		NCBI	tRNA-Val_symICE	Glycine max	Phaseoleae_Glycine_max	USA	USA		Bradyrhizobium japonicum	0		GCF_000473025.1
B_japonicum_USDA_123		NCBI	tRNA-Val_symICE	Glycine max	Phaseoleae_Glycine_max	USA	USA	1960	Bradyrhizobium japonicum	9		GCF_000482525.1
B_japonicum_USDA_124		NCBI	tRNA-Val_symICE	Glycine max	Phaseoleae_Glycine_max	USA	USA	1960	Bradyrhizobium japonicum	3		GCF_000374205.1
B_japonicum_USDA_135		NCBI	tRNA-Val_symICE	Glycine max	Phaseoleae_Glycine_max	USA	USA	1961	Bradyrhizobium japonicum	40		GCF_000472945.1
B_japonicum_USDA_38		NCBI	tRNA-Val_symICE	Glycine max	Phaseoleae_Glycine_max	Japan	Japan	1929	Bradyrhizobium japonicum	7		GCF_000472745.1
B_japonicum_USDA_4		NCBI	tRNA-Val_symICE	Glycine max	Phaseoleae_Glycine_max	USA	USA	1932	Bradyrhizobium japonicum	27		GCF_000472725.1
B_japonicum_USDA_6		NCBI	tRNA-Val_symICE	Glycine max	Phaseoleae_Glycine_max	Japan	Japan	1929	Bradyrhizobium sp.	7		GCA_000284375.1
B_jicamae_PAC68		NCBI	tRNA-Ile_symICE	Pachyrhizus erosus	Phaseoleae	Honduras	Honduras	2004	Bradyrhizobium jicamae	7		GCF_001440395.1
B_lablabi_CCBAU_23086		NCBI	tRNA-Ile_symICE	Lablab purpureus	Phaseoleae	China	China	2010	Bradyrhizobium lablabi	95		GCF_001440475.1
B_lablabi_GAS165		NCBI	none	forest	Other	USA	USA		Bradyrhizobium lablabi	96		GCF_002797515.1
B_lablabi_GAS499		NCBI	none	forest	Other	USA	USA		Bradyrhizobium lablabi	97		GCF_900141755.1
B_lablabi_GAS522		NCBI	none	forest	Other	USA	USA		Bradyrhizobium lablabi	81		GCF_900104755.1
B_lablabi_MT34		NCBI	none	forest	Other	USA	USA		Bradyrhizobium lablabi	81		GCF_900142345.1
B_liaoningense_CCBAU_05525		NCBI	tRNA-Val_symICE	Glycine max	Phaseoleae_Glycine_max	China	China		Bradyrhizobium liaoningense	40		GCF_000261645.1
B_liaoningense_CCBAU_83689		NCBI	tRNA-Val_symICE	Glycine max	Phaseoleae_Glycine_max	China	China		Bradyrhizobium liaoningense	40		GCF_000261665.1
B_liaoningense_CCNWSX0360		NCBI	tRNA-Val_symICE	Vigna unguiculata	Phaseoleae	China	China	2006	Bradyrhizobium liaoningense	41		GCF_001595995.1
B_manausense_BR3351		NCBI	unknown_nod, niffix_island	Vigna unguiculata	Phaseoleae	Brazil	Brazil	1997	Bradyrhizobium manausense	56		GCF_001440035.1
B_mercantei_SEMIA_6399		NCBI	tRNA-Ile_symICE	Lonchocarpus costatus	Millettieae	Brazil	Brazil	1993	Bradyrhizobium mercantei	71		GCF_001982635.1
B_neotropicale_BR_10247		NCBI	none	Centrolobium paraense	Dalbergieae	Brazil	Brazil	2010	Bradyrhizobium neotropicale	60		GCF_001641695.1
B_oligotrophicum_S58		NCBI	niffix_island	paddy soil	Other	Japan	Japan		Bradyrhizobium oligotrophicum	105		GCF_000344805.1
B_ottawaense_GAS524		NCBI	none	forest	Other	USA	USA		Bradyrhizobium ottawaense	81		GCF_900099825.1
B_ottawaense_L2		NCBI	unknown_SI	Phaseolus vulgaris	Phaseoleae	China	China		Bradyrhizobium ottawaense	27		GCF_002532025.1
B_ottawaense_OO99		NCBI	tRNA-Val_symICE	Glycine max	Phaseoleae_Glycine_max	Canada	Canada	1999	Bradyrhizobium ottawaense	27		GCF_002278135.1
B_pachyrhizi_BR3262		NCBI	tRNA-Glu_symICE	Vigna unguiculata	Phaseoleae	Brazil	Brazil	1996	Bradyrhizobium pachyrhizi	74		GCF_001440015.1
B_pachyrhizi_PAC_48		NCBI	tRNA-Glu_symICE	Pachyrhizus erosus	Phaseoleae	Costa Rica	Costa Rica	1994	Bradyrhizobium pachyrhizi	75		GCF_001189245.1
B_paxllaeri_LMTR_21		NCBI	tRNA-Ile_symICE	Phaseolus lunatus	Phaseoleae	Peru	Peru	1998	Bradyrhizobium paxllaeri	94		GCF_001693515.1
B_retamae_Ro19		NCBI	tRNA-Ile_symICE	Retama monosperma	Genisteae	Morocco	Morocco	2013	Bradyrhizobium retamae	88		GCF_001440415.1
B_shewense_ERR11		NCBI	tRNA-Ile_symICE	Erythrina brucei	Phaseoleae	Ethiopia	Ethiopia		Bradyrhizobium shewense	28		GCF_900094605.1
B_sp._2_2017		NCBI	tRNA-Ser_niffix_island	Glycine max/Amphicarpa bracteata	Other	Canada	Canada	2007	Bradyrhizobium amphicarpaeae	26		GCF_002266435.1
B_sp._3_2017		NCBI	none	Glycine max/Amphicarpa bracteata	Other	Canada	Canada	2007	Bradyrhizobium symbiodeficiens	25		GCF_002266465.1
B_sp._AC87j1		NCBI	tRNA-Ile_symICE	Millettia ferruginea	Millettieae	Ethiopia	Ethiopia	2004	Bradyrhizobium sp.	28		GCF_002936975.1
B_sp._Ai1a-2		NCBI	unknown_SI	Andira inermis	Other	Costa Rica	Costa Rica		Bradyrhizobium sp.	78		GCF_000426245.1
B_sp._ARR65		NCBI	unknown_SI	Stylosanthes viscosa	Dalbergieae	Australia	Australia		Bradyrhizobium sp.	103		GCF_000472385.1
B_sp._AS23.2		NCBI	none	Lupinus albescens	Genisteae	Brazil	Brazil	2014	Bradyrhizobium sp.	57		GCF_001908185.1
B_sp._AT1		NCBI	niffix_island	Ipomoea batatas	Other	Japan	Japan	2007	Bradyrhizobium sp.	34		GCF_001590795.1
B_sp._BF49		NCBI	none	soil	Other	United Kingdom	United Kingdom	2012	Bradyrhizobium sp.	15		GCF_900011245.1
B_sp._BR_10245		NCBI	niffix_island	Centrolobium paraense	Dalbergieae	Brazil	Brazil	2010	Bradyrhizobium centrolobii	59		GCF_001641635.1
B_sp._BR_10280		NCBI	unknown_SI, niffix_island	Saccharum officinarum	Saccharum	Brazil	Brazil	2012	Bradyrhizobium sp.	4		GCF_002068095.1
B_sp._BR_10303		NCBI	tRNA-Ile_symICE	Centrolobium paraense	Dalbergieae	Brazil	Brazil	1997	Bradyrhizobium macuxiense	77		GCF_001542415.1
B_sp._BTAi1		NCBI	niffix_island	Aeschynomene indica	Dalbergieae	USA	USA		Bradyrhizobium sp.	110		GCF_000015165.1
B_sp._C9		NCBI	tRNA-Glu_symICE	Phaseolus vulgaris	Phaseoleae	China	China		Bradyrhizobium sp.	66		GCF_002532045.1
B_sp._CCBAU_15544		NCBI	tRNA-Val_symICE	Glycine max	Phaseoleae_Glycine_max	China	China		Bradyrhizobium sp.	27		GCF_000261705.1
B_sp._CCBAU_15615		NCBI	tRNA-Val_symICE	Glycine max	Phaseoleae_Glycine_max	China	China		Bradyrhizobium sp.	27		GCF_000261725.1
B_sp._CCBAU_15635		NCBI	tRNA-Val_symICE	Glycine max	Phaseoleae_Glycine_max	China	China		Bradyrhizobium sp.	27		GCF_000261745.1
B_sp._CCBAU_43298		NCBI	tRNA-Val_symICE	Glycine max	Phaseoleae_Glycine_max	China	China		Bradyrhizobium sp.	42		GCF_000261685.1
B_sp._CCGE-LA001		NCBI	tRNA-Ile_symICE	Phaseolus microcarpus	Phaseoleae	Mexico	Mexico	2012	Bradyrhizobium sp.	47		GCF_000296215.2
B_sp._CCH1-B1		NCBI	none	hospital shower	Other	USA	USA	2012	Bradyrhizobium sp.	114		GCF_001556485.1
B_sp._CCH10-C7		NCBI	none	hospital shower	Other	USA	USA	2012	Bradyrhizobium sp.	112		GCF_001556255.1
B_sp._CCH4-A6		NCBI	none	hospital shower	Other	USA	USA	2012	Bradyrhizobium sp.	112		GCF_001556245.1
B_sp._CCH5-A9		NCBI	none	hospital shower	Other	USA	USA	2012	Bradyrhizobium sp.	114		GCF_001556725.1
B_sp._CCH5-F6		NCBI	niffix_island	hospital shower	Other	USA	USA	2012	Bradyrhizobium sp.	39		GCF_001556045.1
B_sp._cf659		NCBI	niffix_island	Populus	Other				Bradyrhizobium sp.	1		GCF_900113725.1
B_sp._Cp5.3		NCBI	unknown_SI	Centrosema pubescens	Phaseoleae	Panama	Panama		Bradyrhizobium sp.	60		GCF_000426265.1
B_sp._DOA1		NCBI	unknown_T3SSnod, niffix_island	Aeschynomene americana	Dalbergieae	Thailand	Thailand		Bradyrhizobium sp.	47		GCF_001593325.1
B_sp._DOA9		NCBI	plasmid_SI	Aeschynomene americana	Dalbergieae	Thailand	Thailand		Bradyrhizobium sp.	46		GCF_000617845.2
B_sp._Ec3.3		NCBI	unknown_SI	Erythrina costaricensis	Phaseoleae	Panama	Panama		Bradyrhizobium sp.	61		GCF_000472925.1
B_sp._G22		NCBI	none	grassland soil	Other	United Kingdom	United Kingdom	2013	Bradyrhizobium sp.	9		GCF_900011265.1
B_sp._Gha		NCBI	tRNA-Ile_symICE	Vigna unguiculata	Phaseoleae	Botswana	Botswana		Bradyrhizobium sp.	54		GCF_900113735.1
B_sp._Ghvi		NCBI	unknown_SI	Vigna unguiculata	Phaseoleae	Botswana	Botswana		Bradyrhizobium sp.	55		GCF_900115265.1
B_sp._INPA54B		NCBI	tRNA-Ile_symICE	Inga sp.	Other	Brazil	Brazil	2010	Bradyrhizobium forestalis	43		GCF_002795245.1
B_sp._Leaf396		NCBI	none	Arabidopsis thaliana	Other	Switzerland	Switzerland	2013	Bradyrhizobium sp.	38		GCF_001424605.1
B_sp._LMTR_3		NCBI	tRNA-Ile_symICE	Phaseolus lunatus	Phaseoleae	Peru	Peru	1998	Bradyrhizobium sp.	89		GCF_001693485.1
B_sp._LTSP849		NCBI	none	forest	Other	Canada	Canada	2012	Bradyrhizobium sp.	52		GCF_000938255.1
B_sp._LTSP857		NCBI	none	forest	Other	Canada	Canada	2012	Bradyrhizobium sp.	52		GCF_000938285.1
B_sp._LTSP885		NCBI	none	forest	Other	Canada	Canada	2012	Bradyrhizobium sp.	62		GCF_000938305.1
B_sp._LTSPM299		NCBI	none	forest	Other	Canada	Canada	2012	Bradyrhizobium sp.	63		GCF_000938235.1
B_sp._MOS002		NCBI	none	Arabidopsis thaliana	Other	Netherlands	Netherlands	2016	Bradyrhizobium sp.	17		GCF_003020115.1
B_sp._MOS003		NCBI	none	Arabidopsis thaliana	Other	Netherlands	Netherlands	2016	Bradyrhizobium sp.	24		GCF_003020125.1
B_sp._MOS004		NCBI	none	Arabidopsis thaliana	Other	Netherlands	Netherlands	2016	Bradyrhizobium sp.	70		GCF_003020075.1
B_sp._NAS80.1		NCBI	niffix_island	Lupinus albescens	Genisteae	Brazil	Brazil	2014	Bradyrhizobium sp.	58		GCF_001908205.1
B_sp._NAS96.2		NCBI	unknown_SI	Lupinus albescens	Genisteae	Brazil	Brazil	2014	Bradyrhizobium sp.	69		GCF_001908235.1
B_sp._NFR13		NCBI	none	Panicum virgatum	Other				Bradyrhizobium sp.	111		GCF_900114605.1
B_sp._OHSU_III		NCBI	none	Homo sapiens	Other	USA	USA		Bradyrhizobium sp.	76		GCF_000497675.1
B_sp._OK095		NCBI	none	Populus	Other				Bradyrhizobium sp.	21		GCF_900109945.1
B_sp._ORS_285		NCBI	tRNA-IleCAT_T3SSnod, niffix_island	Aeschynomene afraspera	Dalbergieae	Senegal	Senegal	1994	Bradyrhizobium sp.	106		GCF_000239755.1
B_sp._ORS278		NCBI	niffix_island	Aeschynomene	Dalbergieae	Senegal	Senegal		Bradyrhizobium sp.	108		GCF_000026145.1
B_sp._ORS375		NCBI	niffix_island	Aeschynomene	Dalbergieae				Bradyrhizobium sp.	107		GCF_000239775.1
B_sp._R5		NCBI	tRNA-Glu_symICE	Vigna unguiculata	Phaseoleae	Botswana	Botswana		Bradyrhizobium sp.	74		GCF_900101405.1
B_sp._Rc2d		NCBI	tRNA-Val_symICE	Vigna unguiculata	Phaseoleae	South Africa	South Africa		Bradyrhizobium sp.	48		GCF_900099855.1
B_sp._Rc3b		NCBI	unknown_SI	Vigna unguiculata	Phaseoleae	South Africa	South Africa		Bradyrhizobium sp.	29		GCF_900114915.1
B_sp._S23321		NCBI	niffix_island	paddy soil	Other	Japan	Japan	1992	Bradyrhizobium sp.	23		GCF_000284275.1
B_sp._SK17		NCBI	none	soil	Other	South Korea	South Korea	2016	Bradyrhizobium sp.	76		GCF_002831585.1
B_sp._STM_3809		NCBI	niffix_island	Aeschynomene	Dalbergieae	French Guiana	French Guiana		Bradyrhizobium sp.	109		GCF_000239795.1
B_sp._STM_3843		NCBI	niffix_island	Aeschynomene	Dalbergieae	French Guiana	French Guiana		Bradyrhizobium sp.	104		GCF_000239815.1
B_sp._th.b2		NCBI	unknown_SI	Amphicarpaea bracteata	Phaseoleae	USA	USA		Bradyrhizobium sp.	64		GCF_000426785.1
B_sp._TSA1		NCBI	niffix_island	paddy soil	Other	Japan	Japan	2007	Bradyrhizobium sp.	35		GCF_002776695.1
B_sp._Tv2a-2		NCBI	unknown_SI	Tachigali versicolor	Other	Panama	Panama		Bradyrhizobium sp.	102		GCF_000472425.1
B_sp._UASWS1016		NCBI	none	sewage	Other	Switzerland	Switzerland	2013	Bradyrhizobium sp.	76		GCF_001705105.1
B_sp._UFLA_03-321		NCBI	tRNA-Glu_symICE	Vigna unguiculata	Phaseoleae	Brazil	Brazil	2006	Bradyrhizobium sp.	74		GCF_001969825.1
B_sp._UFLA_03-84		NCBI	tRNA-Ile_symICE	Vigna unguiculata	Phaseoleae	Brazil	Brazil	2010	Bradyrhizobium sp.	68		GCF_002289535.1
B_sp._URHA0002		NCBI	none	soil	Other				Bradyrhizobium sp.	82		GCF_000426105.1
B_sp._URHA0013		NCBI	none	soil	Other				Bradyrhizobium sp.	12		GCF_000518345.1
B_sp._URHD0069		NCBI	none	soil	Other				Bradyrhizobium sp.	100		GCF_000701345.1
B_sp._WSM1253		NCBI	tRNA-Val_symICE	Ornithopus compressus (Lupinus-nodulating)	Loteae	Greece	Greece	1991	Bradyrhizobium sp.	16		GCF_000244935.1
B_sp._WSM1417		NCBI	tRNA-Val_symICE	Lupinus	Genisteae	Chile	Chile	1995	Bradyrhizobium sp.	14		GCF_000515415.1
B_sp._WSM1743		NCBI	unknown_SI	Indigofera sp.	Indigofera	Australia	Australia		Bradyrhizobium sp.	44		GCF_000473065.1
B_sp._WSM2254		NCBI	unknown_SI	Acacia dealbata	Other	Australia	Australia		Bradyrhizobium sp.	2		GCF_000472645.1
B_sp._WSM2793		NCBI	tRNA-Val_symICE	Rhynchosia totta	Phaseoleae	South Africa	South Africa		Bradyrhizobium sp.	29		GCF_000379585.1
B_sp._WSM3983		NCBI	niffix_island	Kennedia coccinea	Other	Australia	Australia		Bradyrhizobium sp.	53		GCF_000473045.1
B_sp._WSM4349		NCBI	tRNA-Val_symICE	Acmispon glaber	Loteae	USA	USA		Bradyrhizobium sp.	13		GCF_000373125.1
B_sp._WSM471		NCBI	tRNA-Val_symICE	Ornithopus pinnatus (Lupinus-nodulating)	Loteae	Australia	Australia	1982	Bradyrhizobium sp.	15		GCF_000244915.1
B_sp._Y36		NCBI	none	Phaseolus vulgaris	Phaseoleae	China	China		Bradyrhizobium sp.	36		GCF_002531575.1
B_sp._YR681		NCBI	none	Populus deltoides	Other	USA	USA		Bradyrhizobium sp.	22		GCF_000282615.1
B_stylosanthis_BR_446		NCBI	unknown_SI	Stylosanthes guianensis	Dalbergieae	Brazil	Brazil	1974	Bradyrhizobium stylosanthis	5		GCF_001641335.1
B_valentinum_LmjM3		NCBI	tRNA-Ile_symICE	Lupinus mariae-josephae	Genisteae	Spain	Spain	2010	Bradyrhizobium valentinum	87		GCF_001440405.1
B_valentinum_LmjM6		NCBI	tRNA-Ile_symICE	Lupinus mariae-josephae	Genisteae	Spain	Spain	2010	Bradyrhizobium valentinum	87		GCF_001440385.1
B_viridifuturi_SEMIA_690		NCBI	tRNA-Ile_symICE	Centrosema pubescens	Phaseoleae	Brazil	Brazil	1975	Bradyrhizobium viridifuturi	68		GCF_001238275.1
B_yuanmingense_BR3267		NCBI	tRNA-Ile_symICE	Vigna unguiculata	Phaseoleae	Brazil	Brazil	1995	Bradyrhizobium yuanmingense	45		GCF_001439885.1
B_yuanmingense_CCBAU_05623		NCBI	unknown_SI	Glycine max	Phaseoleae_Glycine_max	China	China		Bradyrhizobium yuanmingense	45		GCF_000261785.1
B_yuanmingense_CCBAU_10071		NCBI	unknown_SI	Lespedeza cuneata	Desmodieae	China	China		Bradyrhizobium yuanmingense	45		GCF_900094575.1
B_yuanmingense_CCBAU_25021		NCBI	unknown_SI	Glycine max	Phaseoleae_Glycine_max	China	China		Bradyrhizobium yuanmingense	45		GCF_000261805.1
B_yuanmingense_CCBAU_35157		NCBI	unknown_SI	Glycine max	Phaseoleae_Glycine_max	China	China		Bradyrhizobium yuanmingense	45		GCF_000261825.1
*Classification of Symbiosis MGE:
SymICE type	Integrase	SymICE boundary repeat sequence containing predicted att site
tRNA-Val symICE	intVal	AGGGATCGAACCTTGGACCTCTCCCGTGTGAA
tRNA-Val symICE	intYbgC	TCTCGACGGCGAGATCCGCGACGGCCGCCACCATATGCAGGTCCGCGTCTATTACGAGGA
tRNA-Val symICE (tripartite)	intHis	GCGCCTGTCTGTGGAACAGGAGGTCGGTGGTTCGAGCCCACCCAACTGTACCA
tRNA-Ile symICE	intIle	CCGCTCATAACGGTCTGGTTGCAGGTTCGAGTCCTGCCGGGCCCACCA
tRNA-Pro symICE	intPro	AATGGTCGGAGTGGCAGGATTCGAACCTGCGACCCCTGCGTCCCGAACGCAGT
tRNA-Gln symICE	intGln	predicted based on integrase gene family and integration next to tRNA
tRNA-Glu symICE	intGlu	predicted based on integrase gene family and integration next to tRNA
