# Supplementary material for: Pangenome Evolution Reconciles Robustness and Instability of Rhizobial Symbiosis
Source: mBio. 2022 Apr 13;13(3):e00074-22. doi: 10.1128/mbio.00074-22 (PMC9239051; doi:10.1128/mbio.00074-22)
Supplement: DATA SET S2 [file mbio.00074-22-s0009.xlsx]

## Sheet: Sheet1
Data set S2: Universal, core, and signature genes
See columns I-N and extended dataset S5 for differences and SNPs, respectively in ineffective strains								Presence (≥1) or absence (0) from ineffective strain
Rank order	Protein cluster	Function	Universal	Core	Signature	USDA110 annotation	metapopulation strain 184 annotation	#155	#186	#187	#200	#2	CW1	notes	PMID
1	1947991_nifS.fna	nif/fix	✓	✓		BAC47021.1,nifS	nifS_1	1	1	1	1	1	1
2	1947992_fixU.fna	nif/fix	✓	✓		BAC47022.1,fixU	NifT/FixU protein	1	1	1	1	1	1
3	1947994_nifB.fna	nif/fix	✓	✓		BAC47024.1,nifB	nifB	1	1	1	1	1	1
4	1948004_nifH.fna	nif/fix	✓	✓		BAC47034.1,nifH	nifH	1	1	1	1	1	1
5	1948272_nifA.fna	nif/fix	✓	✓		BAC47302.1,nifA	nifA	1	1	1	2	1	1
6	1948273_fixA.fna	nif/fix	✓	✓		BAC47303.1,fixA	acrB	1	1	1	1	1	1
7	1948005_nifQ.fna	nif/fix		✓		BAC47035.1,nifQ	NifQ	1	1	1	1	1	1
8	7753_NifZ_domain_protein.fna	nif/fix		✓			NifZ domain protein;NifZ domain protein	2	2	2	1	1	2
9	7754_NifZ_domain_protein.fna	nif/fix		✓			NifZ domain protein;NifZ domain protein	2	2	2	1	0	2
10	1947978_nifD.fna	nif/fix	✓	✓		BAC47008.1,nifD	nifD_2	1	1	1	1	1	1
11	1947979_nifK.fna	nif/fix	✓	✓		BAC47009.1,nifK	nifK1	1	1	1	1	1	1
12	1947980_nifE.fna	nif/fix	✓	✓		BAC47010.1,nifE	nifD_1	1	1	1	1	1	1
13	1947981_nifN.fna	nif/fix	✓	✓		BAC47011.1,nifN	nifK	1	1	1	1	1	1
14	1947982_nifX.fna	nif/fix	✓	✓		BAC47012.1,nifX	Dinitrogenase iron-m..	1	1	1	1	1	1
15	1947985_fer3.fna	nif/fix	✓	✓		BAC47015.1,fer3	fdxB	1	1	1	1	1	1
16	1948008_fixB.fna	nif/fix	✓	✓		BAC47038.1,fixB	acrA_1	1	1	1	2	1	1
17	1948009_fixC.fna	nif/fix	✓	✓		BAC47039.1,fixC	Electron transfer fl..	1	1	1	1	1	1
18	1948010_fixX.fna	nif/fix	✓	✓		BAC47040.1,fixX	hypothetical protein	1	1	1	1	1	1
19	1948271_fixR.fna	nif/fix		✓		BAC47301.1,fixR	fabG_10	1	1	1	1	1	1
20	1948258_nodD1.fna	nod	✓	✓		BAC47288.1,nodD1	nodD2_2	1	1	1	1	1	1
21	1948260_nodA.fna	nod	✓	✓		BAC47290.1,nodA	nodA	1	1	1	2	1	1
22	1948263_nodS.fna	nod	✓	✓		BAC47293.1,nodS	bifunctional 3-demet..	1	1	1	2	1	1
23	1948264_nodU.fna	nod	✓	✓		BAC47294.1,nodU	novN_2	1	1	1	1	1	1
24	1948265_nodI.fna	nod	✓	✓		BAC47295.1,nodI	drrA_2	1	1	1	1	1	1
25	1948266_nodJ.fna	nod	✓	✓		BAC47296.1,nodJ	yadH_1	1	1	1	1	1	1
26	1948270_nodZ.fna	nod	✓	✓		BAC47300.1,nodZ	Nodulation protein Z..	1	1	1	1	1	1
27	1947867_nodM.fna	nod		✓		BAC46897.1,nodM	nodM_1	1	1	1	1	0	1
28	1947949_nodW.fna	nod		✓		BAC46979.1,nodW	todT_1	1	1	1	1	1	1	see text
29	7874_tmoS_2.fna	nod (nodV Acmispon)		✓	✓		tmoS_2	1	1	1	1	1	1
30	1947866_noeL.fna	noe		✓		BAC46896.1,noeL	gmd_3	1	1	1	1	1	1
31	1948269_nolO.fna	nol		✓		BAC47299.1,nolO	novN_1	1	1	1	2	1	1
32	1948035_rhcV.fna	T3SS		✓		BAC47065.1,rhcV	invA	1	1	0	0	0	1
33	1948046_rhcC1.fna	T3SS		✓		BAC47076.1,rhcC1	mxiD	1	1	0	0	0	1
34	1948048_rhcJ.fna	T3SS		✓		BAC47078.1,rhcJ	nolT	1	1	0	0	0	1
35	1948051_rhcN.fna	T3SS		✓		BAC47081.1,rhcN	yscN_2	1	1	0	0	0	1
36	1948053_rhcQ.fna	T3SS		✓		BAC47083.1,rhcQ	yscQ	1	1	0	0	0	1
37	1948054_rhcR.fna	T3SS		✓		BAC47084.1,rhcR	fliP_2	1	1	0	0	0	1
38	1948055_rhcS.fna	T3SS		✓		BAC47085.1,rhcS	flagellar biosynthes..	1	1	0	0	0	1
39	1948056_rhcT.fna	T3SS		✓		BAC47086.1,rhcT	flagellar biosynthes..	1	1	0	0	0	1
40	1948057_rhcU.fna	T3SS		✓		BAC47087.1,rhcU	yscU	1	1	0	0	0	1
41	1948076_bll1841.fna	T3SS		✓		BAC47106.1,bll1841	Pilus biogenesis Cpa..	1	1	0	0	0	1
42	1948077_rhcC2.fna	T3SS		✓		BAC47107.1,rhcC2	pulD	1	1	0	0	0	1
43	1948078_basR.fna	T3SS		✓		BAC47108.1,basR	tctD_1	1	1	0	0	0	1
44	1545_nopX.fna_NopX	T3SS effector		✓			nopX	1	1	0	0	0	1
45	1947939_blr1704.fna_NopBW.1	T3SS effector		✓		BAC46969.1,blr1704	hypothetical protein	1	1	1	0	0	1
46	1948037_bll1802.fna_NopAL	T3SS effector		✓		BAC47067.1,bll1802	hypothetical protein	1	1	0	0	0	1
47	1948038_bll1803.fna_NopY	T3SS effector		✓		BAC47068.1,bll1803	hypothetical protein	1	1	0	0	0	1
48	1948047_nolB.fna_NopB	T3SS effector		✓		BAC47077.1,nolB	nolB	1	1	0	0	0	1
49	1948050_nolV.fna_NopV	T3SS effector		✓		BAC47080.1,nolV	yscL	1	1	0	0	0	1
50	1948052_blr1817.fna_NopZ	T3SS effector		✓		BAC47082.1,blr1817	hypothetical protein	1	1	0	0	0	1
51	1948049_nolU.fna_NopU	T3SS effector		✓		BAC47079.1,nolU	nolU	1	1	0	0	0	1
52	1947853_trbF.fna	T4SS		✓		BAC46883.1,trbF	VirB8 protein	0	1	1	1	1	1
53	1947855_trbI.fna	T4SS		✓		BAC46885.1,trbI	Type IV secretion sy..	1	1	1	0	1	1
54	1954519_trbJ.fna	T4SS		✓			hypothetical protein	1	1	1	1	1	1
55	1954520_trbE.fna	T4SS		✓			virB4_2	1	1	1	1	1	1
56	1954521_trbD.fna	T4SS		✓			Type IV secretory pa..	1	1	1	1	1	1
57	1947989_bll1754.fna		✓	✓		BAC47019.1,bll1754	hypothetical protein	1	1	1	1	1	1
58	1947990_blr1755.fna		✓	✓		BAC47020.1,blr1755	erpA_1	1	1	1	1	1	1
59	1948012_ahpC.fna		✓	✓		BAC47042.1,ahpC	Alkyl hydroperoxide ..	1	1	1	1	0	1
60	1818_limB_1.fna			✓			limB_1	1	1	1	1	0	1
61	1819_hisC_1.fna			✓	✓		hisC_2	1	1	1	1	1	1	induced by flavonoids in NGR234	15497408
62	1948238_bll2003.fna			✓		BAC47268.1,bll2003	Carbohydrate-selecti..	1	1	0	1	0	1
63	1948380_CYP114.fna			✓		BAC47410.1,CYP114	vdh_1	1	1	1	0	0	1
64	1948383_fpps.fna			✓		BAC47413.1,fpps	ispA	1	1	1	0	0	1
65	1948384_blr2149.fna			✓		BAC47414.1,blr2149	Type B diterpene cyc..	1	1	0	0	0	1
66	1954140_cit.fna			✓			proP_2	1	1	1	1	0	1
67	7878_Acyltransferase_fami...fna			✓			Acyltransferase fami..	1	1	1	1	1	1
68	868_resA_1.fna			✓			resA_1	1	2	1	2	1	1
69	1544_hypothetical_protein.fna			✓	✓		hypothetical protein	1	1	0	0	0	1
70	1812_metC_1.fna			✓			metC_1	1	1	0	1	0	1
71	1820_hypothetical_protein.fna			✓			hypothetical protein	1	1	1	0	1	1
72	1823_todT_1.fna			✓	✓		todT_3	1	1	1	1	1	1
73	1947953_dctA.fna			✓		BAC46983.1,dctA	dctA_2	1	1	1	1	1	1
74	1947974_bsr1739.fna			✓		BAC47004.1,bsr1739	fer1_2	1	1	1	2	1	1
75	1947983_blr1748.fna			✓		BAC47013.1,blr1748	hypothetical protein	1	1	1	1	0	1
76	1948107_bll1872.fna			✓		BAC47137.1,bll1872	hypothetical protein	1	2	0	0	0	0
77	1948115_blr1880.fna			✓		BAC47145.1,blr1880	lasR_2	1	1	1	1	0	1
78	1948242_hemN1.fna			✓		BAC47272.1,hemN1	hemN_1	1	1	0	1	0	1
79	1948247_bll2012.fna			✓		BAC47277.1,bll2012	hypothetical protein	1	1	1	1	1	1
80	1948292_blr2057.fna			✓		BAC47322.1,blr2057	hypothetical protein	1	1	0	2	0	1
81	1948303_-EC_2.1.1.14-.fna			✓		BAC47333.1,(EC 2.1.1.14)	metE	1	1	0	1	0	1
82	1948336_panB.fna			✓		BAC47366.1,panB	panB_2	1	1	1	0	0	1
83	1948337_panC.fna			✓		BAC47367.1,panC	panC_3	1	1	1	0	0	1
84	1948382_CYP117.fna			✓		BAC47412.1,CYP117	Epi-isozizaene 5-mon..	1	1	1	0	0	1
85	1948510_blr2275.fna			✓	✓		kipR	1	1	1	1	0	1
86	1948931_blr2696.fna			✓			ccpA_1	1	1	0	1	0	1
87	1951699_fcl.fna			✓			fcl_3 (nolK)	1	0	1	1	1	1
88	1952609_bll6374.fna			✓	✓		gltA_3	1	1	1	1	0	1	Citrate synthase; mutant of S. meliloti is ineffective	10601220
89	1953451_blr7216.fna			✓		BAC52481.1,blr7216	hypothetical protein	1	1	0	0	0	1
90	1954513_bsl8278.fna			✓			hypothetical protein	1	1	1	0	0	1
91	4373_queD_1.fna			✓			queD_2	1	1	0	0	0	1
92	4374_mepA_4.fna			✓			mepA_5	1	1	0	1	0	1
93	4378_tauB_2.fna			✓	✓		tauB_3	1	1	1	1	0	1	Taurine import; assoc genes are induced in nodules	30777812
94	4379_ssuC_8.fna			✓	✓		ssuC_15	1	1	1	1	0	1	Sulfonate transporter	21190435
95	4380_NMT1-THI5_like_prote...fna			✓	✓		NMT1/THI5 like prote..	1	1	1	1	0	1	Thiamin pyrophospate (Vitamin B1) biosynthesis
96	4381_frc_5.fna			✓	✓		frc_14	1	1	1	1	0	1	Formyl-CoA:oxalate CoA-transferase
97	4386_adrB_2.fna			✓	✓		adrB_2	1	1	1	0	0	1
98	7719_ybjJ_2.fna			✓	✓		ybjJ_2	1	1	0	0	0	1
99	7733_hypothetical_protein.fna			✓			Radical SAM superfam..	1	1	1	0	0	1
100	7734_sugE_1.fna			✓	✓		sugE_1	1	1	1	0	0	1	Affects rate of nitrogenase biogenesis	8096175; 11948170
101	7737_hypothetical_protein.fna			✓	✓		hypothetical protein	1	1	1	0	0	1
102	7757_Prolyl_endopeptidase.fna			✓	✓		Prolyl endopeptidase	1	1	0	0	0	1
103	7760_nfuA_1.fna			✓			nfuA_1	1	1	1	1	1	1
104	7768_subB.fna			✓			subB	1	1	1	0	0	1
105	7772_hypothetical_protein.fna			✓			hypothetical protein	1	1	1	1	1	1
106	7873_paiB_3.fna			✓	✓		paiB_2	1	1	0	1	0	1
107	7879_bioD1.fna			✓			bioD1_1	1	1	0	1	0	1
108	7881_panD_2.fna			✓	✓		panD_1	1	1	1	1	0	1	Pantothenate biosynthesis
109	7884_hypothetical_protein.fna			✓	✓		hypothetical protein	1	1	1	2	0	1
110	7895_putative_dioxygenase...fna			✓			putative dioxygenase..	1	1	0	1	0	1
111	909_gph_1.fna			✓			bifunctional 5'-meth..	1	1	1	1	0	1
