# Supplementary material for: Pangenome Evolution Reconciles Robustness and Instability of Rhizobial Symbiosis
Source: mBio. 2022 Apr 13;13(3):e00074-22. doi: 10.1128/mbio.00074-22 (PMC9239051; doi:10.1128/mbio.00074-22)
Supplement: DATA SET S3 [file mbio.00074-22-s0010.xlsx]

## Sheet: Sheet1
Data set S3: GWAS results
Gene(s)	Enriched in bacteria isolated from:	Annotation	Number_pos_present_in	Number_neg_present_in	Number_pos_not_present_in	Number_neg_not_present_in	% in G. max-assoc. strains*	% in A. strigosus-assoc strains^	% absent in G. max strains	% absent in A. strigosus strains	Sensitivity	Specificity	Odds_ratio	Naive_p	Bonferroni_p	Benjamini_H_p	Max_Pairwise_comparisons	Max_supporting_pairs	Max_opposing_pairs	Best_pairwise_comp_p	Worst_pairwise_comp_p	Empirical_p
1948284_trpD.fna,1948293_blr2058.fna_NopT,1948034_bll1799.fna,1948297_noeI.fna	Glycine max	NopT, noeI, trpD, bll1799 (T3 locus, int by transposase)	36	0	0	71	100	0	0	100	100	100	inf	2.57943e-29	5.81146e-26	1.16229e-26	3	3	0	0.25	0.25	0.75
1819_hisC_1.fna	Acmispon strigosus	nod locus	0	71	36	0	0	100	100	0	0	0	0	2.57943e-29	5.81146e-26	1.16229e-26	3	0	3	0.25	0.25	0.84375
4381_frc_5.fna,1952609_bll6374.fna,4380_NMT1-THI5_like_prote...fna,1948510_blr2275.fna	Acmispon strigosus	locus after nif, unknown	0	70	36	1	0	98.5915	100	1.40845	0	1.40845	0	9.54389e-28	2.15024e-24	1.65403e-25	3	0	3	0.25	0.25	0.28125
7874_tmoS_2.fna	Acmispon strigosus	nod locus with nodW, replaces nodV, diff gene	0	70	36	1	0	98.5915	100	1.40845	0	1.40845	0	9.54389e-28	2.15024e-24	1.65403e-25	3	0	3	0.25	0.25	0.3125
1948276_blr2041.fna	Glycine max	near nod (near fixA)	36	1	0	70	100	1.40845	0	98.5915	100	98.5915	inf	9.54389e-28	2.15024e-24	1.65403e-25	3	3	0	0.25	0.25	0.25
1544_hypothetical_protein.fna,7719_ybjJ_2.fna	Acmispon strigosus	1544 = ttsbox	0	70	36	1	0	98.5915	100	1.40845	0	1.40845	0	9.54389e-28	2.15024e-24	1.65403e-25	3	0	3	0.25	0.25	0.5
1947546_blr1311.fna	Glycine max	niffix locus	35	0	1	71	97.2222	0	2.77778	100	97.2222	100	inf	1.85719e-27	4.18425e-24	2.46132e-25	3	3	0	0.25	0.25	0.65625
1948002_bll1767.fna	Glycine max	niffix locus	35	0	1	71	97.2222	0	2.77778	100	97.2222	100	inf	1.85719e-27	4.18425e-24	2.46132e-25	3	3	0	0.25	0.25	0.25
1948082_blr1847.fna	Glycine max	next to T3SS, virK homolog	35	0	1	71	97.2222	0	2.77778	100	97.2222	100	inf	1.85719e-27	4.18425e-24	2.46132e-25	3	3	0	0.25	0.25	0.59375
1947950_nodV.fna	Glycine max	nodV (not imp. For soy, necessary for Vigna, Macroptilium )	35	0	1	71	97.2222	0	2.77778	100	97.2222	100	inf	1.85719e-27	4.18425e-24	2.46132e-25	3	3	0	0.25	0.25	0.375
7881_panD_2.fna	Acmispon strigosus	bio pan near nod	0	69	36	2	0	97.1831	100	2.8169	0	2.8169	0	1.81334e-26	4.08545e-23	1.85702e-24	3	0	3	0.25	0.25	0.25
1823_todT_1.fna	Acmispon strigosus	nod locus	0	69	36	2	0	97.1831	100	2.8169	0	2.8169	0	1.81334e-26	4.08545e-23	1.85702e-24	3	0	3	0.25	0.25	0.46875
7734_sugE_1.fna	Acmispon strigosus	part of frc_5 locus	0	69	36	2	0	97.1831	100	2.8169	0	2.8169	0	1.81334e-26	4.08545e-23	1.85702e-24	3	0	3	0.25	0.25	0.049505
4379_ssuC_8.fna,4378_tauB_2.fna	Acmispon strigosus	part of frc_5 locus	0	69	36	2	0	97.1831	100	2.8169	0	2.8169	0	1.81334e-26	4.08545e-23	1.85702e-24	3	0	3	0.25	0.25	0.128713
1947948_bsl1713.fna	Glycine max	near nod	35	1	1	70	97.2222	1.40845	2.77778	98.5915	97.2222	98.5915	2450	6.5956e-26	1.48599e-22	5.65648e-24	3	3	1	0.25	1	0.28125
7878_Acyltransferase_fami...fna	Acmispon strigosus	bio pan near nod	2	71	34	0	5.55556	100	94.4444	0	5.55556	0	0	6.77874e-26	1.52725e-22	5.65648e-24	3	0	3	0.25	0.25	0.25
618263_NolY.fna	Glycine max	NolY	34	0	2	71	94.4444	0	5.55556	100	94.4444	100	inf	6.77874e-26	1.52725e-22	5.65648e-24	3	3	0	0.25	0.25	0.375
1948302_nfeC.fna	Glycine max	sort of near nod	34	0	2	71	94.4444	0	5.55556	100	94.4444	100	inf	6.77874e-26	1.52725e-22	5.65648e-24	3	3	0	0.25	0.25	0.5625
1948000_fer2.fna	Glycine max	niffix locus	34	0	2	71	94.4444	0	5.55556	100	94.4444	100	inf	6.77874e-26	1.52725e-22	5.65648e-24	3	3	0	0.25	0.25	0.3125
7757_Prolyl_endopeptidase.fna	Acmispon strigosus		0	68	36	3	0	95.7746	100	4.22535	0	4.22535	0	2.35734e-25	5.31109e-22	1.65972e-23	3	0	3	0.25	0.25	0.59375
7737_hypothetical_protein.fna	Acmispon strigosus		0	68	36	3	0	95.7746	100	4.22535	0	4.22535	0	2.35734e-25	5.31109e-22	1.65972e-23	3	0	3	0.25	0.25	0.019802
7873_paiB_3.fna	Acmispon strigosus	near nod	0	68	36	3	0	95.7746	100	4.22535	0	4.22535	0	2.35734e-25	5.31109e-22	1.65972e-23	3	0	3	0.25	0.25	0.2
4386_adrB_2.fna	Acmispon strigosus		0	68	36	3	0	95.7746	100	4.22535	0	4.22535	0	2.35734e-25	5.31109e-22	1.65972e-23	3	0	3	0.25	0.25	0.019802
7884_hypothetical_protein.fna	Acmispon strigosus		0	68	36	3	0	95.7746	100	4.22535	0	4.22535	0	2.35734e-25	5.31109e-22	1.65972e-23	3	0	3	0.25	0.25	0.0891089
1948277_blr2042.fna	Glycine max	near nod	35	2	1	69	97.2222	2.8169	2.77778	97.1831	97.2222	97.1831	1207.5	1.20348e-24	2.71145e-21	8.21652e-23	3	3	1	0.25	1	0.28125
1948285_bsl2050.fna_NopAO	Glycine max	NopAO effector	33	0	3	71	91.6667	0	8.33333	100	91.6667	100	inf	1.67209e-24	3.76722e-21	1.01817e-22	3	3	0	0.25	0.25	0.59375
1948112_bll1877.fna_ernA	Glycine max	ernA effector	33	0	3	71	91.6667	0	8.33333	100	91.6667	100	inf	1.67209e-24	3.76722e-21	1.01817e-22	3	3	0	0.25	0.25	0.46875
1948228_blr1993.fna_NopAC	Glycine max	NopAC effector	33	0	3	71	91.6667	0	8.33333	100	91.6667	100	inf	1.67209e-24	3.76722e-21	1.01817e-22	3	3	0	0.25	0.25	0.625
1948020_blr1785.fna	Glycine max	near T3SS	33	0	3	71	91.6667	0	8.33333	100	91.6667	100	inf	1.67209e-24	3.76722e-21	1.01817e-22	3	3	0	0.25	0.25	0.5
1812_metC_1.fna	Acmispon strigosus		0	67	36	4	0	94.3662	100	5.6338	0	5.6338	0	2.35734e-24	5.31109e-21	1.36182e-22	3	0	3	0.25	0.25	0.183673
4373_queD_1.fna	Acmispon strigosus		0	67	36	4	0	94.3662	100	5.6338	0	5.6338	0	2.35734e-24	5.31109e-21	1.36182e-22	3	0	3	0.25	0.25	0.375
1948011_ahpD.fna	Glycine max		35	3	1	68	97.2222	4.22535	2.77778	95.7746	97.2222	95.7746	793.333	1.50326e-23	3.38684e-20	8.06391e-22	3	3	1	0.25	1	0.34375
1947864_blr1629.fna	Glycine max	near nol/noe	35	3	1	68	97.2222	4.22535	2.77778	95.7746	97.2222	95.7746	793.333	1.50326e-23	3.38684e-20	8.06391e-22	3	3	0	0.25	0.25	0.0693069
4374_mepA_4.fna	Acmispon strigosus		1	68	35	3	2.77778	95.7746	97.2222	4.22535	2.77778	4.22535	0.0012605	1.50326e-23	3.38684e-20	8.06391e-22	3	1	3	0.25	1	0.029703
7750_hypothetical_protein.fna	Acmispon strigosus		0	66	36	5	0	92.9577	100	7.04225	0	7.04225	0	1.93302e-23	4.35509e-20	9.67799e-22	3	0	3	0.25	0.25	0.0792079
1820_hypothetical_protein.fna	Acmispon strigosus		0	66	36	5	0	92.9577	100	7.04225	0	7.04225	0	1.93302e-23	4.35509e-20	9.67799e-22	3	0	3	0.25	0.25	0.049505
1949632_nit.fna	Acmispon strigosus		0	66	36	5	0	92.9577	100	7.04225	0	7.04225	0	1.93302e-23	4.35509e-20	9.67799e-22	3	0	3	0.25	0.25	0.039604
1948099_citA.fna	Glycine max		32	0	4	71	88.8889	0	11.1111	100	88.8889	100	inf	3.13517e-23	7.06354e-20	1.47157e-21	3	3	0	0.25	0.25	0.5
1948256_nodD2.fna	Glycine max	nodD2	32	0	4	71	88.8889	0	11.1111	100	88.8889	100	inf	3.13517e-23	7.06354e-20	1.47157e-21	3	3	0	0.25	0.25	0.21875
1954140_cit.fna	Acmispon strigosus	nod locus	4	71	32	0	11.1111	100	88.8889	0	11.1111	0	0	3.13517e-23	7.06354e-20	1.47157e-21	2	0	2	0.5	0.5	1
1948026_bll1791.fna	Glycine max		34	2	2	69	94.4444	2.8169	5.55556	97.1831	94.4444	97.1831	586.5	4.04482e-23	9.11299e-20	1.8226e-21	3	3	1	0.25	1	0.138614
1948255_bsl2020.fna	Glycine max		34	2	2	69	94.4444	2.8169	5.55556	97.1831	94.4444	97.1831	586.5	4.04482e-23	9.11299e-20	1.8226e-21	3	3	1	0.25	1	0.049505
1948249_bsl2014.fna	Glycine max		33	1	3	70	91.6667	1.40845	8.33333	98.5915	91.6667	98.5915	770	5.46141e-23	1.23046e-19	2.41266e-21	3	3	1	0.25	1	0.3125
871_TrbC-VIRB2_family_pr...fna	Acmispon strigosus		0	65	36	6	0	91.5493	100	8.4507	0	8.4507	0	1.35311e-22	3.04857e-19	5.64549e-21	3	0	3	0.25	0.25	0.019802
915_Adenosine_monophosph...fna	Acmispon strigosus		0	65	36	6	0	91.5493	100	8.4507	0	8.4507	0	1.35311e-22	3.04857e-19	5.64549e-21	3	0	3	0.25	0.25	0.019802
7752_hypothetical_protein.fna	Acmispon strigosus		0	65	36	6	0	91.5493	100	8.4507	0	8.4507	0	1.35311e-22	3.04857e-19	5.64549e-21	3	0	3	0.25	0.25	0.181818
34726_hypothetical_protein.fna	Glycine max		31	0	5	71	86.1111	0	13.8889	100	86.1111	100	inf	4.76546e-22	1.07366e-18	1.88361e-20	3	3	0	0.25	0.25	0.25
1948229_blr1994.fna_NopAD	Glycine max	NopAD	31	0	5	71	86.1111	0	13.8889	100	86.1111	100	inf	4.76546e-22	1.07366e-18	1.88361e-20	3	3	0	0.25	0.25	0.28125
1948083_bll1848.fna_NopAJ	Glycine max	NopAJ	31	0	5	71	86.1111	0	13.8889	100	86.1111	100	inf	4.76546e-22	1.07366e-18	1.88361e-20	3	3	0	0.25	0.25	0.0990099
1948025_bll1790.fna	Glycine max		34	3	2	68	94.4444	4.22535	5.55556	95.7746	94.4444	95.7746	385.333	4.85222e-22	1.09321e-18	1.88484e-20	3	3	1	0.25	1	0.21875
1954544_bll8309.fna,1954543_bll8308.fna	Acmispon strigosus		0	64	36	7	0	90.1408	100	9.85915	0	9.85915	0	8.31199e-22	1.87269e-18	3.12115e-20	3	0	3	0.25	0.25	0.875
1954513_bsl8278.fna	Acmispon strigosus		1	66	35	5	2.77778	92.9577	97.2222	7.04225	2.77778	7.04225	0.0021645	1.13954e-21	2.56738e-18	4.14094e-20	3	1	3	0.25	1	0.0594059
7877_ectB.fna	Acmispon strigosus	nod locus (near nodW)	1	66	35	5	2.77778	92.9577	97.2222	7.04225	2.77778	7.04225	0.0021645	1.13954e-21	2.56738e-18	4.14094e-20	3	0	3	0.25	0.25	0.0693069
7891_hypothetical_protein.fna	Acmispon strigosus		0	63	36	8	0	88.7324	100	11.2676	0	11.2676	0	4.57159e-21	1.02998e-17	1.63489e-19	3	0	3	0.25	0.25	0.039604
1818_limB_1.fna,1545_nopX.fna	Acmispon strigosus	nod locus, NopX	6	71	30	0	16.6667	100	83.3333	0	16.6667	0	0	6.11567e-21	1.37786e-17	1.96837e-19	2	0	2	0.5	0.5	1
1948244_bll2009.fna	Glycine max		30	0	6	71	83.3333	0	16.6667	100	83.3333	100	inf	6.11567e-21	1.37786e-17	1.96837e-19	3	3	0	0.25	0.25	0.40625
1947891_blr1656.fna_NopAA	Glycine max	blr1656, NopAA	30	0	6	71	83.3333	0	16.6667	100	83.3333	100	inf	6.11567e-21	1.37786e-17	1.96837e-19	3	3	0	0.25	0.25	0.375
1948039_bll1804.fna,1948041_blr1806.fna_NopE1	Glycine max	bll1804, NopE1	30	0	6	71	83.3333	0	16.6667	100	83.3333	100	inf	6.11567e-21	1.37786e-17	1.96837e-19	2	2	0	0.5	0.5	0.96875
616239_hypothetical_protein.fna	Glycine max		30	0	6	71	83.3333	0	16.6667	100	83.3333	100	inf	6.11567e-21	1.37786e-17	1.96837e-19	3	3	0	0.25	0.25	0.049505
1947988_blr1753.fna	Glycine max		33	3	3	68	91.6667	4.22535	8.33333	95.7746	91.6667	95.7746	249.333	1.05668e-20	2.38069e-17	3.30652e-19	3	3	1	0.25	1	0.3125
1948286_bsr2051.fna	Glycine max		33	3	3	68	91.6667	4.22535	8.33333	95.7746	91.6667	95.7746	249.333	1.05668e-20	2.38069e-17	3.30652e-19	3	3	1	0.25	1	0.0990099
7760_nfuA_1.fna	Acmispon strigosus		4	69	32	2	11.1111	97.1831	88.8889	2.8169	11.1111	2.8169	0.00362319	1.58049e-20	3.56083e-17	4.87785e-19	3	1	2	1	1	0.59375
901_hisC2_1.fna	Acmispon strigosus		0	62	36	9	0	87.3239	100	12.6761	0	12.6761	0	2.2858e-20	5.1499e-17	6.95932e-19	3	0	3	0.25	0.25	0.25
1948075_bll1840.fna_NopAR	Glycine max	NopAR	29	0	7	71	80.5556	0	19.4444	100	80.5556	100	inf	6.8146e-20	1.53533e-16	1.91916e-18	2	2	0	0.5	0.5	0.5
1948283_bsl2048.fna	Glycine max	near nod,trpD	29	0	7	71	80.5556	0	19.4444	100	80.5556	100	inf	6.8146e-20	1.53533e-16	1.91916e-18	2	2	0	0.5	0.5	0.40625
1948043_bsl1808.fna	Glycine max		29	0	7	71	80.5556	0	19.4444	100	80.5556	100	inf	6.8146e-20	1.53533e-16	1.91916e-18	2	2	0	0.5	0.5	0.75
1948114_blr1879.fna	Glycine max		29	0	7	71	80.5556	0	19.4444	100	80.5556	100	inf	6.8146e-20	1.53533e-16	1.91916e-18	2	2	0	0.5	0.5	0.71875
1948021_bll1786.fna	Glycine max		29	0	7	71	80.5556	0	19.4444	100	80.5556	100	inf	6.8146e-20	1.53533e-16	1.91916e-18	3	3	0	0.25	0.25	0.194444
1948081_bll1846.fna	Glycine max		29	0	7	71	80.5556	0	19.4444	100	80.5556	100	inf	6.8146e-20	1.53533e-16	1.91916e-18	2	2	0	0.5	0.5	0.71875
861_short_chain_dehydrog...fna	Acmispon strigosus		0	61	36	10	0	85.9155	100	14.0845	0	14.0845	0	1.05147e-19	2.36895e-16	2.88897e-18	3	0	3	0.25	0.25	0.039604
7763_fni.fna	Acmispon strigosus		0	61	36	10	0	85.9155	100	14.0845	0	14.0845	0	1.05147e-19	2.36895e-16	2.88897e-18	3	0	3	0.25	0.25	0.019802
1946244_bll0009.fna	Glycine max		30	1	6	70	83.3333	1.40845	16.6667	98.5915	83.3333	98.5915	350	1.75289e-19	3.94927e-16	4.75816e-18	3	3	1	0.25	1	0.194444
7753_NifZ_domain_protein.fna	Acmispon strigosus		8	71	28	0	22.2222	100	77.7778	0	22.2222	0	0	6.72942e-19	1.51614e-15	1.76295e-17	2	0	2	0.5	0.5	0.8125
1948032_bll1797.fna	Glycine max	near T3SS	28	0	8	71	77.7778	0	22.2222	100	77.7778	100	inf	6.72942e-19	1.51614e-15	1.76295e-17	2	2	0	0.5	0.5	0.375
1948104_blr1869.fna_NopAB	Glycine max	NopAB	28	0	8	71	77.7778	0	22.2222	100	77.7778	100	inf	6.72942e-19	1.51614e-15	1.76295e-17	2	2	0	0.5	0.5	0.40625
1817_hypothetical_protein.fna	Acmispon strigosus		0	59	36	12	0	83.0986	100	16.9014	0	16.9014	0	1.79705e-18	4.04876e-15	4.60086e-17	3	0	3	0.25	0.25	0.108911
7880_bioF_2.fna	Acmispon strigosus		0	59	36	12	0	83.0986	100	16.9014	0	16.9014	0	1.79705e-18	4.04876e-15	4.60086e-17	3	0	3	0.25	0.25	0.019802
7733_hypothetical_protein.fna	Acmispon strigosus		6	69	30	2	16.6667	97.1831	83.3333	2.8169	16.6667	2.8169	0.0057971	2.59047e-18	5.83632e-15	6.4848e-17	2	1	2	0.5	1	0.180328
1948280_bll2045.fna	Glycine max	near nod,trpD	30	2	6	69	83.3333	2.8169	16.6667	97.1831	83.3333	97.1831	172.5	2.59047e-18	5.83632e-15	6.4848e-17	3	3	0	0.25	0.25	0.194444
868_resA_1.fna	Acmispon strigosus		9	71	27	0	25	100	75	0	25	0	0	5.98171e-18	1.34768e-14	1.34768e-16	3	0	3	0.25	0.25	0.039604
1948199_blr1964.fna,1948044_bsr1809.fna,1948335_blr2100.fna,1948066_bsr1831.fna,1948079_bll1844.fna_NopAM,1948144_bsr1909.fna,1948340_bsr2105.fna	Glycine max	NopAM	27	0	9	71	75	0	25	100	75	100	inf	5.98171e-18	1.34768e-14	1.34768e-16	2	2	0	0.5	0.5	0.9375
1948350_blr2115.fna	Glycine max		27	0	9	71	75	0	25	100	75	100	inf	5.98171e-18	1.34768e-14	1.34768e-16	3	3	0	0.25	0.25	0.28125
1948110_bll1875.fna	Glycine max		27	0	9	71	75	0	25	100	75	100	inf	5.98171e-18	1.34768e-14	1.34768e-16	2	2	0	0.5	0.5	0.5
1951699_fcl.fna	Acmispon strigosus		8	70	28	1	22.2222	98.5915	77.7778	1.40845	22.2222	1.40845	0.00408163	1.76072e-17	3.96691e-14	3.92763e-16	3	0	3	0.25	0.25	0.0990099
1785_hypothetical_protein.fna	Glycine max		31	4	5	67	86.1111	5.6338	13.8889	94.3662	86.1111	94.3662	103.85	1.90714e-17	4.2968e-14	4.21254e-16	3	3	0	0.25	0.25	0.0693069
860_hypothetical_protein.fna	Acmispon strigosus		0	57	36	14	0	80.2817	100	19.7183	0	19.7183	0	2.41911e-17	5.45025e-14	5.24062e-16	3	0	3	0.25	0.25	0.00990099
7725_hypothetical_protein.fna	Acmispon strigosus		0	57	36	14	0	80.2817	100	19.7183	0	19.7183	0	2.41911e-17	5.45025e-14	5.24062e-16	3	0	3	0.25	0.25	0.0594059
1954519_trbJ.fna	Acmispon strigosus		7	69	29	2	19.4444	97.1831	80.5556	2.8169	19.4444	2.8169	0.0069965	2.63972e-17	5.94729e-14	5.61065e-16	3	1	3	0.25	1	0.00990099
1948349_blr2114.fna	Glycine max		29	2	7	69	80.5556	2.8169	19.4444	97.1831	80.5556	97.1831	142.929	2.63972e-17	5.94729e-14	5.61065e-16	3	3	1	0.25	1	0.128713
25_norM_3.fna	Acmispon strigosus		2	62	34	9	5.55556	87.3239	94.4444	12.6761	5.55556	12.6761	0.0085389	2.95649e-17	6.66097e-14	6.22521e-16	3	1	3	0.25	1	0.00990099
727503_hypothetical_protein.fna	Glycine max		26	0	10	71	72.2222	0	27.7778	100	72.2222	100	inf	4.84518e-17	1.09162e-13	8.59543e-16	2	2	0	0.5	0.5	0.46875
1948142_bsr1907.fna	Glycine max		26	0	10	71	72.2222	0	27.7778	100	72.2222	100	inf	4.84518e-17	1.09162e-13	8.59543e-16	2	2	0	0.5	0.5	0.4375
606862_hypothetical_protein.fna	Glycine max		26	0	10	71	72.2222	0	27.7778	100	72.2222	100	inf	4.84518e-17	1.09162e-13	8.59543e-16	2	2	0	0.5	0.5	0.118812
1948224_blr1989.fna	Glycine max		26	0	10	71	72.2222	0	27.7778	100	72.2222	100	inf	4.84518e-17	1.09162e-13	8.59543e-16	2	2	0	0.5	0.5	0.40625
1948298_nrgC.fna	Glycine max		26	0	10	71	72.2222	0	27.7778	100	72.2222	100	inf	4.84518e-17	1.09162e-13	8.59543e-16	2	2	0	0.5	0.5	0.53125
1948338_blr2103.fna	Glycine max		26	0	10	71	72.2222	0	27.7778	100	72.2222	100	inf	4.84518e-17	1.09162e-13	8.59543e-16	2	2	0	0.5	0.5	0.59375
1948347_bsl2112.fna,1948031_bll1796.fna_NopAI,1948345_bsr2110.fna,1948007_bsl1772.fna,1947998_blr1763.fna	Glycine max		26	0	10	71	72.2222	0	27.7778	100	72.2222	100	inf	4.84518e-17	1.09162e-13	8.59543e-16	2	2	0	0.5	0.5	0.375
617144_hypothetical_protein.fna	Glycine max		26	0	10	71	72.2222	0	27.7778	100	72.2222	100	inf	4.84518e-17	1.09162e-13	8.59543e-16	2	2	0	0.5	0.5	0.40625
1948065_blr1830.fna,1948274_blr2039.fna	Glycine max		26	0	10	71	72.2222	0	27.7778	100	72.2222	100	inf	4.84518e-17	1.09162e-13	8.59543e-16	2	2	0	0.5	0.5	0.5625
1948033_bll1798.fna_NopAH	Glycine max		26	0	10	71	72.2222	0	27.7778	100	72.2222	100	inf	4.84518e-17	1.09162e-13	8.59543e-16	2	2	0	0.5	0.5	0.5
206091_hypothetical_protein.fna	Glycine max		26	0	10	71	72.2222	0	27.7778	100	72.2222	100	inf	4.84518e-17	1.09162e-13	8.59543e-16	2	2	0	0.5	0.5	0.148515
1948392_blr2157.fna	Glycine max		26	0	10	71	72.2222	0	27.7778	100	72.2222	100	inf	4.84518e-17	1.09162e-13	8.59543e-16	2	2	0	0.5	0.5	0.59375
1948267_nolM.fna,1948259_nodY.fna,1948111_blr1876.fna	Glycine max	nolM, nodY, blr1876	26	0	10	71	72.2222	0	27.7778	100	72.2222	100	inf	4.84518e-17	1.09162e-13	8.59543e-16	2	2	0	0.5	0.5	0.625
1948385_blr2150.fna	Glycine max		32	6	4	65	88.8889	8.4507	11.1111	91.5493	88.8889	91.5493	86.6667	6.22438e-17	1.40235e-13	1.09559e-15	3	3	2	0.25	1	0.00990099
1947987_blr1752.fna_NopP	Glycine max	NopP	31	5	5	66	86.1111	7.04225	13.8889	92.9577	86.1111	92.9577	81.84	1.28096e-16	2.886e-13	2.23721e-15	3	3	1	0.25	1	0.019802
1948931_blr2696.fna	Acmispon strigosus		6	67	30	4	16.6667	94.3662	83.3333	5.6338	16.6667	5.6338	0.0119403	2.0597e-16	4.64051e-13	3.56962e-15	3	2	2	1	1	0.78125
1543_hypothetical_protein.fna	Acmispon strigosus	tts box	0	55	36	16	0	77.4648	100	22.5352	0	22.5352	0	2.67311e-16	6.02253e-13	4.59735e-15	3	0	3	0.25	0.25	0.019802
867_yjjL_1.fna	Acmispon strigosus		4	64	32	7	11.1111	90.1408	88.8889	9.85915	11.1111	9.85915	0.0136719	3.27351e-16	7.37522e-13	5.58729e-15	2	1	2	0.5	1	0.00990099
727358_hypothetical_protein.fna	Glycine max		25	0	11	71	69.4444	0	30.5556	100	69.4444	100	inf	3.61186e-16	8.13753e-13	5.73065e-15	2	2	0	0.5	0.5	0.3125
1947869_bll1634.fna,1947870_blr1635.fna,1948092_bsl1857.fna,1948275_bll2040.fna	Glycine max		25	0	11	71	69.4444	0	30.5556	100	69.4444	100	inf	3.61186e-16	8.13753e-13	5.73065e-15	2	2	0	0.5	0.5	0.21875
1947776_bll1541.fna	Glycine max		25	0	11	71	69.4444	0	30.5556	100	69.4444	100	inf	3.61186e-16	8.13753e-13	5.73065e-15	2	2	0	0.5	0.5	0.3125
1948243_bsr2008.fna	Glycine max		25	0	11	71	69.4444	0	30.5556	100	69.4444	100	inf	3.61186e-16	8.13753e-13	5.73065e-15	2	2	0	0.5	0.5	0.172414
1948190_blr1955.fna	Glycine max		25	0	11	71	69.4444	0	30.5556	100	69.4444	100	inf	3.61186e-16	8.13753e-13	5.73065e-15	2	2	0	0.5	0.5	0.3125
1947887_bsl1652.fna,1948257_blr2022.fna	Glycine max		25	0	11	71	69.4444	0	30.5556	100	69.4444	100	inf	3.61186e-16	8.13753e-13	5.73065e-15	2	2	0	0.5	0.5	0.5
1948381_blr2146.fna	Glycine max		33	9	3	62	91.6667	12.6761	8.33333	87.3239	91.6667	87.3239	75.7778	5.08762e-16	1.14624e-12	8.01567e-15	3	3	2	0.25	1	0.2
31_gcvA_10.fna	Acmispon strigosus		0	54	36	17	0	76.0563	100	23.9437	0	23.9437	0	8.33383e-16	1.87761e-12	1.2949e-14	3	0	3	0.25	0.25	0.019802
1547_hypothetical_protein.fna	Acmispon strigosus		0	54	36	17	0	76.0563	100	23.9437	0	23.9437	0	8.33383e-16	1.87761e-12	1.2949e-14	3	0	3	0.25	0.25	0.039604
7738_hypothetical_protein.fna	Acmispon strigosus		1	57	35	14	2.77778	80.2817	97.2222	19.7183	2.77778	19.7183	0.00701754	1.01699e-15	2.29128e-12	1.56937e-14	3	1	3	0.25	1	0.138614
1948348_blr2113.fna	Glycine max		26	1	10	70	72.2222	1.40845	27.7778	98.5915	72.2222	98.5915	182	1.15267e-15	2.59698e-12	1.75471e-14	2	2	1	0.5	1	0.16129
1948221_bsl1986.fna	Glycine max		26	1	10	70	72.2222	1.40845	27.7778	98.5915	72.2222	98.5915	182	1.15267e-15	2.59698e-12	1.75471e-14	2	2	1	0.5	1	0.128713
1948268_nolN.fna	Glycine max	nolN	24	0	12	71	66.6667	0	33.3333	100	66.6667	100	inf	2.49821e-15	5.62846e-12	3.41119e-14	2	2	0	0.5	0.5	0.0792079
1947878_bll1643.fna	Glycine max		24	0	12	71	66.6667	0	33.3333	100	66.6667	100	inf	2.49821e-15	5.62846e-12	3.41119e-14	2	2	0	0.5	0.5	0.28125
1948119_bsl1884.fna	Glycine max		24	0	12	71	66.6667	0	33.3333	100	66.6667	100	inf	2.49821e-15	5.62846e-12	3.41119e-14	2	2	0	0.5	0.5	0.34375
618373_insulinase_family_pr...fna	Glycine max		24	0	12	71	66.6667	0	33.3333	100	66.6667	100	inf	2.49821e-15	5.62846e-12	3.41119e-14	2	2	0	0.5	0.5	0.0693069
1948206_blr1971.fna	Glycine max		24	0	12	71	66.6667	0	33.3333	100	66.6667	100	inf	2.49821e-15	5.62846e-12	3.41119e-14	2	2	0	0.5	0.5	0.53125
1948282_bll2047.fna	Glycine max		24	0	12	71	66.6667	0	33.3333	100	66.6667	100	inf	2.49821e-15	5.62846e-12	3.41119e-14	2	2	0	0.5	0.5	0.25
1947961_blr1726.fna	Glycine max		24	0	12	71	66.6667	0	33.3333	100	66.6667	100	inf	2.49821e-15	5.62846e-12	3.41119e-14	2	2	0	0.5	0.5	0.6875
1947872_bsl1637.fna	Glycine max		24	0	12	71	66.6667	0	33.3333	100	66.6667	100	inf	2.49821e-15	5.62846e-12	3.41119e-14	2	2	0	0.5	0.5	0.177419
1948045_bll1810.fna_NopL	Glycine max	NopL	24	0	12	71	66.6667	0	33.3333	100	66.6667	100	inf	2.49821e-15	5.62846e-12	3.41119e-14	2	2	0	0.5	0.5	0.128713
1948356_bll2121.fna	Glycine max		24	0	12	71	66.6667	0	33.3333	100	66.6667	100	inf	2.49821e-15	5.62846e-12	3.41119e-14	2	2	0	0.5	0.5	0.183673
1948117_blr1882.fna	Glycine max		24	0	12	71	66.6667	0	33.3333	100	66.6667	100	inf	2.49821e-15	5.62846e-12	3.41119e-14	2	2	0	0.5	0.5	0.183673
1948388_blr2153.fna,1947888_blr1653.fna,1948227_blr1992.fna,1948246_blr2011.fna	Glycine max		24	0	12	71	66.6667	0	33.3333	100	66.6667	100	inf	2.49821e-15	5.62846e-12	3.41119e-14	2	2	0	0.5	0.5	0.71875
727214_cold_shock_domain-co...fna	Glycine max		24	0	12	71	66.6667	0	33.3333	100	66.6667	100	inf	2.49821e-15	5.62846e-12	3.41119e-14	2	2	0	0.5	0.5	0.108911
1948040_bll1805.fna	Glycine max		24	0	12	71	66.6667	0	33.3333	100	66.6667	100	inf	2.49821e-15	5.62846e-12	3.41119e-14	2	2	0	0.5	0.5	0.78125
935_mrcA_1.fna	Acmispon strigosus		0	52	36	19	0	73.2394	100	26.7606	0	26.7606	0	7.50458e-15	1.69078e-11	1.01244e-13	3	0	3	0.25	0.25	0.039604
913_nhoA.fna	Acmispon strigosus		0	52	36	19	0	73.2394	100	26.7606	0	26.7606	0	7.50458e-15	1.69078e-11	1.01244e-13	3	0	3	0.25	0.25	0.0792079
1948093_bll1858.fna	Glycine max		23	0	13	71	63.8889	0	36.1111	100	63.8889	100	inf	1.61423e-14	3.63685e-11	1.99827e-13	2	2	0	0.5	0.5	0.3125
1947860_blr1625.fna	Glycine max		23	0	13	71	63.8889	0	36.1111	100	63.8889	100	inf	1.61423e-14	3.63685e-11	1.99827e-13	2	2	0	0.5	0.5	0.375
1948085_blr1850.fna,1947999_bsr1764.fna	Glycine max		23	0	13	71	63.8889	0	36.1111	100	63.8889	100	inf	1.61423e-14	3.63685e-11	1.99827e-13	2	2	0	0.5	0.5	0.4375
1947936_trbG.fna	Glycine max		23	0	13	71	63.8889	0	36.1111	100	63.8889	100	inf	1.61423e-14	3.63685e-11	1.99827e-13	2	2	0	0.5	0.5	0.212121
1948063_bsl1828.fna	Glycine max		23	0	13	71	63.8889	0	36.1111	100	63.8889	100	inf	1.61423e-14	3.63685e-11	1.99827e-13	2	2	0	0.5	0.5	0.138614
1947970_hypF.fna	Glycine max		23	0	13	71	63.8889	0	36.1111	100	63.8889	100	inf	1.61423e-14	3.63685e-11	1.99827e-13	2	2	0	0.5	0.5	0.53125
1948361_bll2126.fna,1948359_blr2124.fna,1948362_bsr2127.fna	Glycine max		23	0	13	71	63.8889	0	36.1111	100	63.8889	100	inf	1.61423e-14	3.63685e-11	1.99827e-13	2	2	0	0.5	0.5	0.4375
1947993_bsr1758.fna	Glycine max		23	0	13	71	63.8889	0	36.1111	100	63.8889	100	inf	1.61423e-14	3.63685e-11	1.99827e-13	2	2	0	0.5	0.5	0.34375
1947886_bsl1651.fna	Glycine max		23	0	13	71	63.8889	0	36.1111	100	63.8889	100	inf	1.61423e-14	3.63685e-11	1.99827e-13	2	2	0	0.5	0.5	0.0594059
727219_plasmid_maintenance_...fna	Glycine max		23	0	13	71	63.8889	0	36.1111	100	63.8889	100	inf	1.61423e-14	3.63685e-11	1.99827e-13	2	2	0	0.5	0.5	0.108911
1948301_bll2066.fna	Glycine max		23	0	13	71	63.8889	0	36.1111	100	63.8889	100	inf	1.61423e-14	3.63685e-11	1.99827e-13	3	3	0	0.25	0.25	0.029703
727262_hypothetical_protein.fna	Glycine max		23	0	13	71	63.8889	0	36.1111	100	63.8889	100	inf	1.61423e-14	3.63685e-11	1.99827e-13	2	2	0	0.5	0.5	0.108911
903_spsI.fna	Acmispon strigosus		6	64	30	7	16.6667	90.1408	83.3333	9.85915	16.6667	9.85915	0.021875	3.55559e-14	8.01075e-11	4.37746e-13	3	2	3	0.25	1	0.019802
1947922_bll1687.fna	Glycine max		24	1	12	70	66.6667	1.40845	33.3333	98.5915	66.6667	98.5915	140	5.37867e-14	1.21181e-10	6.55034e-13	2	2	1	0.5	1	0.0792079
1947921_blr1686.fna	Glycine max		24	1	12	70	66.6667	1.40845	33.3333	98.5915	66.6667	98.5915	140	5.37867e-14	1.21181e-10	6.55034e-13	2	2	1	0.5	1	0.049505
4375_hypothetical_protein.fna	Acmispon strigosus		0	50	36	21	0	70.4225	100	29.5775	0	29.5775	0	5.83368e-14	1.31433e-10	7.06628e-13	3	0	3	0.25	0.25	0.019802
1948379_CYP112.fna	Glycine max		29	6	7	65	80.5556	8.4507	19.4444	91.5493	80.5556	91.5493	44.881	6.30039e-14	1.41948e-10	7.5908e-13	3	3	2	0.25	1	0.0693069
904_pphA_1.fna	Acmispon strigosus		5	62	31	9	13.8889	87.3239	86.1111	12.6761	13.8889	12.6761	0.0234131	6.96607e-14	1.56946e-10	8.34817e-13	3	2	3	0.25	1	0.029703
1947859_bsl1624.fna	Glycine max		22	0	14	71	61.1111	0	38.8889	100	61.1111	100	inf	9.80065e-14	2.20809e-10	1.10959e-12	2	2	0	0.5	0.5	0.25
727221_hypothetical_protein.fna	Glycine max		22	0	14	71	61.1111	0	38.8889	100	61.1111	100	inf	9.80065e-14	2.20809e-10	1.10959e-12	2	2	0	0.5	0.5	0.3125
1948201_bsr1966.fna	Glycine max		22	0	14	71	61.1111	0	38.8889	100	61.1111	100	inf	9.80065e-14	2.20809e-10	1.10959e-12	2	2	0	0.5	0.5	0.21875
1948211_bsr1976.fna	Glycine max		22	0	14	71	61.1111	0	38.8889	100	61.1111	100	inf	9.80065e-14	2.20809e-10	1.10959e-12	2	2	0	0.5	0.5	0.3125
1948202_bsl1967.fna	Glycine max		22	0	14	71	61.1111	0	38.8889	100	61.1111	100	inf	9.80065e-14	2.20809e-10	1.10959e-12	2	2	0	0.5	0.5	0.0990099
1948024_blr1789.fna_NopAK	Glycine max	NopAK	22	0	14	71	61.1111	0	38.8889	100	61.1111	100	inf	9.80065e-14	2.20809e-10	1.10959e-12	2	2	0	0.5	0.5	0.0990099
615531_hypothetical_protein.fna	Glycine max		22	0	14	71	61.1111	0	38.8889	100	61.1111	100	inf	9.80065e-14	2.20809e-10	1.10959e-12	2	2	0	0.5	0.5	0.28125
1948250_nolZ.fna	Glycine max		22	0	14	71	61.1111	0	38.8889	100	61.1111	100	inf	9.80065e-14	2.20809e-10	1.10959e-12	2	2	0	0.5	0.5	0.5
727546_hypothetical_protein.fna,727407_hypothetical_protein.fna	Glycine max		22	0	14	71	61.1111	0	38.8889	100	61.1111	100	inf	9.80065e-14	2.20809e-10	1.10959e-12	2	2	0	0.5	0.5	0.194444
1948237_bll2002.fna	Glycine max		22	0	14	71	61.1111	0	38.8889	100	61.1111	100	inf	9.80065e-14	2.20809e-10	1.10959e-12	2	2	0	0.5	0.5	0.28125
1954520_trbE.fna	Acmispon strigosus		9	67	27	4	25	94.3662	75	5.6338	25	5.6338	0.0199005	1.17841e-13	2.65496e-10	1.32748e-12	3	1	3	0.25	1	0.00990099
1954521_trbD.fna	Acmispon strigosus		10	68	26	3	27.7778	95.7746	72.2222	4.22535	27.7778	4.22535	0.0169683	1.20527e-13	2.71547e-10	1.34429e-12	2	1	2	0.5	1	0.00990099
1947954_modB.fna	Glycine max		26	3	10	68	72.2222	4.22535	27.7778	95.7746	72.2222	95.7746	58.9333	1.20527e-13	2.71547e-10	1.34429e-12	3	3	1	0.25	1	0.019802
907_hypothetical_protein.fna	Acmispon strigosus		6	63	30	8	16.6667	88.7324	83.3333	11.2676	16.6667	11.2676	0.0253968	1.54938e-13	3.49075e-10	1.71958e-12	2	2	2	0.5	0.5	0.28125
1947971_hypD.fna	Glycine max		33	14	3	57	91.6667	19.7183	8.33333	80.2817	91.6667	80.2817	44.7857	3.08067e-13	6.94074e-10	3.40232e-12	3	3	1	0.25	1	0.28125
1946958_rpoN2.fna	Glycine max		23	1	13	70	63.8889	1.40845	36.1111	98.5915	63.8889	98.5915	123.846	3.29955e-13	7.43389e-10	3.62629e-12	2	2	1	0.5	1	0.049505
3173_hipA_2.fna	Acmispon strigosus		4	59	32	12	11.1111	83.0986	88.8889	16.9014	11.1111	16.9014	0.0254237	3.32035e-13	7.48076e-10	3.63144e-12	3	1	2	1	1	0.78125
7717_hypothetical_protein.fna_innB.1	Acmispon strigosus	innB.1 effector	0	48	36	23	0	67.6056	100	32.3944	0	32.3944	0	3.93561e-13	8.86692e-10	4.26294e-12	3	0	3	0.25	0.25	0.00990099
929_hypothetical_protein.fna	Acmispon strigosus		0	48	36	23	0	67.6056	100	32.3944	0	32.3944	0	3.93561e-13	8.86692e-10	4.26294e-12	3	0	3	0.25	0.25	0.0990099
1948326_pabA.fna	Glycine max		28	6	8	65	77.7778	8.4507	22.2222	91.5493	77.7778	91.5493	37.9167	4.78219e-13	1.07743e-09	5.15516e-12	3	3	2	0.25	1	0.00990099
1948212_bll1977.fna	Glycine max		21	0	15	71	58.3333	0	41.6667	100	58.3333	100	inf	5.61904e-13	1.26597e-09	5.83396e-12	2	2	0	0.5	0.5	0.138614
1947919_bll1684.fna	Glycine max		21	0	15	71	58.3333	0	41.6667	100	58.3333	100	inf	5.61904e-13	1.26597e-09	5.83396e-12	2	2	0	0.5	0.5	0.190476
1948090_bll1855.fna	Glycine max		21	0	15	71	58.3333	0	41.6667	100	58.3333	100	inf	5.61904e-13	1.26597e-09	5.83396e-12	2	2	0	0.5	0.5	0.40625
1948013_bll1778.fna	Glycine max		21	0	15	71	58.3333	0	41.6667	100	58.3333	100	inf	5.61904e-13	1.26597e-09	5.83396e-12	2	2	0	0.5	0.5	0.21875
1948234_bsr1999.fna	Glycine max		21	0	15	71	58.3333	0	41.6667	100	58.3333	100	inf	5.61904e-13	1.26597e-09	5.83396e-12	2	2	0	0.5	0.5	0.128713
1948103_blr1868.fna	Glycine max		21	0	15	71	58.3333	0	41.6667	100	58.3333	100	inf	5.61904e-13	1.26597e-09	5.83396e-12	2	2	0	0.5	0.5	0.34375
1948205_blr1970.fna,1948233_blr1998.fna_innB.4	Glycine max	innB.4 effector	21	0	15	71	58.3333	0	41.6667	100	58.3333	100	inf	5.61904e-13	1.26597e-09	5.83396e-12	1	1	0	1	1	1
1947923_bll1688.fna	Glycine max		24	2	12	69	66.6667	2.8169	33.3333	97.1831	66.6667	97.1831	69	6.01072e-13	1.35422e-09	6.212e-12	3	2	2	1	1	0.4375
906_hypothetical_protein.fna	Acmispon strigosus		0	47	36	24	0	66.1972	100	33.8028	0	33.8028	0	1.23801e-12	2.78924e-09	1.26784e-11	3	0	3	0.25	0.25	0.0693069
29_Aspartate_aminotrans...fna	Acmispon strigosus		0	47	36	24	0	66.1972	100	33.8028	0	33.8028	0	1.23801e-12	2.78924e-09	1.26784e-11	3	0	3	0.25	0.25	0.00990099
1948344_bll2109.fna	Glycine max		22	1	14	70	61.1111	1.40845	38.8889	98.5915	61.1111	98.5915	110	1.89902e-12	4.27849e-09	1.93597e-11	2	2	1	0.5	1	0.0693069
1948331_panD.fna	Glycine max		28	7	8	64	77.7778	9.85915	22.2222	90.1408	77.7778	90.1408	32	2.13908e-12	4.81935e-09	2.17088e-11	2	2	1	0.5	1	0.019802
1948087_blr1852.fna	Glycine max		30	10	6	61	83.3333	14.0845	16.6667	85.9155	83.3333	85.9155	30.5	2.25168e-12	5.07302e-09	2.2749e-11	3	3	1	0.25	1	0.00990099
7767_putative_oxidoreduct...fna	Acmispon strigosus		0	46	36	25	0	64.7887	100	35.2113	0	35.2113	0	2.3654e-12	5.32925e-09	2.37913e-11	2	0	2	0.5	0.5	0.029703
727241_hypothetical_protein.fna	Glycine max		20	0	16	71	55.5556	0	44.4444	100	55.5556	100	inf	3.05535e-12	6.88371e-09	2.88021e-11	1	1	0	1	1	0.5
1947871_bll1636.fna	Glycine max		20	0	16	71	55.5556	0	44.4444	100	55.5556	100	inf	3.05535e-12	6.88371e-09	2.88021e-11	2	2	0	0.5	0.5	0.0594059
1947879_blr1644.fna	Glycine max		20	0	16	71	55.5556	0	44.4444	100	55.5556	100	inf	3.05535e-12	6.88371e-09	2.88021e-11	2	2	0	0.5	0.5	0.0693069
1948417_bsl2182.fna,1948415_blr2180.fna,1948413_blr2178.fna,1947962_hupH.fna,1948215_bll1980.fna,1948418_bsl2183.fna,1948409_iolD.fna,1948354_blr2119.fna	Glycine max		20	0	16	71	55.5556	0	44.4444	100	55.5556	100	inf	3.05535e-12	6.88371e-09	2.88021e-11	1	1	0	1	1	0.625
1947883_bll1648.fna	Glycine max		20	0	16	71	55.5556	0	44.4444	100	55.5556	100	inf	3.05535e-12	6.88371e-09	2.88021e-11	2	2	0	0.5	0.5	0.118812
1948094_blr1859.fna	Glycine max		20	0	16	71	55.5556	0	44.4444	100	55.5556	100	inf	3.05535e-12	6.88371e-09	2.88021e-11	2	2	0	0.5	0.5	0.138614
1947915_blr1680.fna	Glycine max		20	0	16	71	55.5556	0	44.4444	100	55.5556	100	inf	3.05535e-12	6.88371e-09	2.88021e-11	2	2	0	0.5	0.5	0.118812
1947865_nolK.fna	Glycine max	nolK	20	0	16	71	55.5556	0	44.4444	100	55.5556	100	inf	3.05535e-12	6.88371e-09	2.88021e-11	3	3	0	0.25	0.25	0.039604
1948015_bll1780.fna	Glycine max		27	6	9	65	75	8.4507	25	91.5493	75	91.5493	32.5	3.25175e-12	7.32619e-09	3.05258e-11	3	3	2	0.25	1	0.049505
1947856_bsr1621.fna	Glycine max		23	2	13	69	63.8889	2.8169	36.1111	97.1831	63.8889	97.1831	61.0385	3.50589e-12	7.89878e-09	3.2775e-11	3	3	1	0.25	1	0.019802
1947839_blr1604.fna	Glycine max		24	3	12	68	66.6667	4.22535	33.3333	95.7746	66.6667	95.7746	45.3333	4.64152e-12	1.04574e-08	4.30344e-11	3	3	1	0.25	1	0.00990099
1947835_blr1600.fna	Glycine max		24	3	12	68	66.6667	4.22535	33.3333	95.7746	66.6667	95.7746	45.3333	4.64152e-12	1.04574e-08	4.30344e-11	3	3	1	0.25	1	0.019802
7740_hypothetical_protein.fna	Acmispon strigosus		0	45	36	26	0	63.3803	100	36.6197	0	36.6197	0	6.48992e-12	1.46218e-08	5.91975e-11	3	0	3	0.25	0.25	0.00990099
13_hypothetical_protein.fna	Acmispon strigosus		0	45	36	26	0	63.3803	100	36.6197	0	36.6197	0	6.48992e-12	1.46218e-08	5.91975e-11	2	0	2	0.5	0.5	0.34375
1815_hypothetical_protein.fna	Acmispon strigosus		0	45	36	26	0	63.3803	100	36.6197	0	36.6197	0	6.48992e-12	1.46218e-08	5.91975e-11	2	0	2	0.5	0.5	0.118812
7855_trpD_1.fna	Acmispon strigosus		0	45	36	26	0	63.3803	100	36.6197	0	36.6197	0	6.48992e-12	1.46218e-08	5.91975e-11	3	0	3	0.25	0.25	0.00990099
1948086_blr1851.fna	Glycine max		30	11	6	60	83.3333	15.493	16.6667	84.507	83.3333	84.507	27.2727	7.6697e-12	1.72798e-08	6.96768e-11	3	3	2	0.25	1	0.00990099
1948403_blr2168.fna,1948401_bll2166.fna,1948402_blr2167.fna,1948404_blr2169.fna,1948405_blr2170.fna,1948406_blr2171.fna	Glycine max		21	1	15	70	58.3333	1.40845	41.6667	98.5915	58.3333	98.5915	98	1.03038e-11	2.32144e-08	9.13951e-11	2	2	1	0.5	1	0.0693069
1948295_groES3.fna	Glycine max		35	23	1	48	97.2222	32.3944	2.77778	67.6056	97.2222	67.6056	73.0435	1.39995e-11	3.15409e-08	1.2369e-10	3	3	1	0.25	1	0.029703
1948116_blr1881.fna	Glycine max		19	0	17	71	52.7778	0	47.2222	100	52.7778	100	inf	1.58159e-11	3.56333e-08	1.35488e-10	2	2	0	0.5	0.5	0.128713
727665_hypothetical_protein.fna,727661_hypothetical_protein.fna	Glycine max		19	0	17	71	52.7778	0	47.2222	100	52.7778	100	inf	1.58159e-11	3.56333e-08	1.35488e-10	1	1	0	1	1	0.2
1948411_bll2176.fna	Glycine max		19	0	17	71	52.7778	0	47.2222	100	52.7778	100	inf	1.58159e-11	3.56333e-08	1.35488e-10	1	1	0	1	1	0.40625
727521_Nif11_family_protein.fna	Glycine max		19	0	17	71	52.7778	0	47.2222	100	52.7778	100	inf	1.58159e-11	3.56333e-08	1.35488e-10	2	2	0	0.5	0.5	0.0891089
1948213_bll1978.fna	Glycine max		19	0	17	71	52.7778	0	47.2222	100	52.7778	100	inf	1.58159e-11	3.56333e-08	1.35488e-10	1	1	0	1	1	0.28125
1948414_bsl2179.fna	Glycine max		19	0	17	71	52.7778	0	47.2222	100	52.7778	100	inf	1.58159e-11	3.56333e-08	1.35488e-10	1	1	0	1	1	0.25
1948410_bsl2175.fna	Glycine max		19	0	17	71	52.7778	0	47.2222	100	52.7778	100	inf	1.58159e-11	3.56333e-08	1.35488e-10	1	1	0	1	1	0.2
1946294_cspA.fna	Glycine max		29	10	7	61	80.5556	14.0845	19.4444	85.9155	80.5556	85.9155	25.2714	1.65127e-11	3.72031e-08	1.40921e-10	3	3	2	0.25	1	0.00990099
1948329_bll2094.fna	Glycine max		26	6	10	65	72.2222	8.4507	27.7778	91.5493	72.2222	91.5493	28.1667	2.00442e-11	4.51596e-08	1.70414e-10	2	2	2	0.5	0.5	0.00990099
865_hypothetical_protein.fna	Acmispon strigosus		0	44	36	27	0	61.9718	100	38.0282	0	38.0282	0	2.23699e-11	5.03993e-08	1.86664e-10	3	0	3	0.25	0.25	0.00990099
7736_exoI_1.fna	Acmispon strigosus		0	44	36	27	0	61.9718	100	38.0282	0	38.0282	0	2.23699e-11	5.03993e-08	1.86664e-10	2	0	2	0.5	0.5	0.019802
914_hypothetical_protein.fna	Acmispon strigosus		0	44	36	27	0	61.9718	100	38.0282	0	38.0282	0	2.23699e-11	5.03993e-08	1.86664e-10	2	0	2	0.5	0.5	0.0693069
926_hypothetical_protein.fna	Acmispon strigosus		0	44	36	27	0	61.9718	100	38.0282	0	38.0282	0	2.23699e-11	5.03993e-08	1.86664e-10	2	0	2	0.5	0.5	0.029703
912_queF_1.fna	Acmispon strigosus		0	44	36	27	0	61.9718	100	38.0282	0	38.0282	0	2.23699e-11	5.03993e-08	1.86664e-10	2	0	2	0.5	0.5	0.019802
1948241_blr2006.fna	Glycine max		30	12	6	59	83.3333	16.9014	16.6667	83.0986	83.3333	83.0986	24.5833	2.44984e-11	5.51949e-08	2.03671e-10	3	3	2	0.25	1	0.0792079
1947837_blr1602.fna	Glycine max		24	4	12	67	66.6667	5.6338	33.3333	94.3662	66.6667	94.3662	33.5	2.78236e-11	6.26866e-08	2.28783e-10	3	3	1	0.25	1	0.019802
1947836_blr1601.fna,1947838_blr1603.fna	Glycine max		24	4	12	67	66.6667	5.6338	33.3333	94.3662	66.6667	94.3662	33.5	2.78236e-11	6.26866e-08	2.28783e-10	3	3	1	0.25	1	0.019802
920_hypothetical_protein.fna	Acmispon strigosus		0	43	36	28	0	60.5634	100	39.4366	0	39.4366	0	3.19709e-11	7.20304e-08	2.6098e-10	2	0	2	0.5	0.5	0.049505
910_hypothetical_protein.fna	Acmispon strigosus		0	43	36	28	0	60.5634	100	39.4366	0	39.4366	0	3.19709e-11	7.20304e-08	2.6098e-10	2	0	2	0.5	0.5	0.00990099
902_CDP-alcohol_phosphat...fna	Acmispon strigosus		5	57	31	14	13.8889	80.2817	86.1111	19.7183	13.8889	19.7183	0.0396152	3.43432e-11	7.73753e-08	2.78329e-10	3	2	3	0.25	1	0.00990099
1947972_hypE.fna	Glycine max		31	14	5	57	86.1111	19.7183	13.8889	80.2817	86.1111	80.2817	25.2429	3.43432e-11	7.73753e-08	2.78329e-10	3	3	2	0.25	1	0.049505
7754_NifZ_domain_protein.fna	Glycine max		18	71	18	0	50	100	50	0	50	0	0	7.82011e-11	1.76187e-07	6.0338e-10	3	0	3	0.25	0.25	0.0891089
1948047_nolB.fna_NopB	Glycine max		18	71	18	0	50	100	50	0	50	0	0	7.82011e-11	1.76187e-07	6.0338e-10	3	0	3	0.25	0.25	0.029703
1947909_bll1674.fna	Glycine max		18	0	18	71	50	0	50	100	50	100	inf	7.82011e-11	1.76187e-07	6.0338e-10	1	1	0	1	1	0.25
1948412_blr2177.fna	Glycine max		18	0	18	71	50	0	50	100	50	100	inf	7.82011e-11	1.76187e-07	6.0338e-10	1	1	0	1	1	0.25
1947913_bsl1678.fna	Glycine max		18	0	18	71	50	0	50	100	50	100	inf	7.82011e-11	1.76187e-07	6.0338e-10	1	1	0	1	1	0.40625
1948325_blr2090.fna	Glycine max		18	0	18	71	50	0	50	100	50	100	inf	7.82011e-11	1.76187e-07	6.0338e-10	2	2	0	0.5	0.5	0.21875
1948080_bsl1845.fna,1948028_bll1793.fna	Glycine max		18	0	18	71	50	0	50	100	50	100	inf	7.82011e-11	1.76187e-07	6.0338e-10	2	2	0	0.5	0.5	0.118812
1948341_ectC.fna	Glycine max		18	0	18	71	50	0	50	100	50	100	inf	7.82011e-11	1.76187e-07	6.0338e-10	2	2	0	0.5	0.5	0.039604
727664_hypothetical_protein.fna	Glycine max		18	0	18	71	50	0	50	100	50	100	inf	7.82011e-11	1.76187e-07	6.0338e-10	1	1	0	1	1	0.28125
737413_hypothetical_protein.fna	Glycine max		18	0	18	71	50	0	50	100	50	100	inf	7.82011e-11	1.76187e-07	6.0338e-10	2	2	0	0.5	0.5	0.2
1948324_blr2089.fna	Glycine max		18	0	18	71	50	0	50	100	50	100	inf	7.82011e-11	1.76187e-07	6.0338e-10	1	1	0	1	1	0.25
727519_hypothetical_protein.fna	Glycine max		18	0	18	71	50	0	50	100	50	100	inf	7.82011e-11	1.76187e-07	6.0338e-10	1	1	0	1	1	0.375
727457_DUF2188_domain-conta...fna	Glycine max		18	0	18	71	50	0	50	100	50	100	inf	7.82011e-11	1.76187e-07	6.0338e-10	2	2	0	0.5	0.5	0.0990099
1947902_blr1667.fna	Glycine max		26	7	10	64	72.2222	9.85915	27.7778	90.1408	72.2222	90.1408	23.7714	8.24163e-11	1.85684e-07	6.33733e-10	3	2	1	1	1	0.78125
3172_puuB_5.fna	Acmispon strigosus		3	52	33	19	8.33333	73.2394	91.6667	26.7606	8.33333	26.7606	0.0332168	8.28145e-11	1.86581e-07	6.3463e-10	3	1	3	0.25	1	0.0792079
927_hypothetical_protein.fna	Acmispon strigosus		0	42	36	29	0	59.1549	100	40.8451	0	40.8451	0	8.91799e-11	2.00922e-07	6.76506e-10	2	0	2	0.5	0.5	0.00990099
932_rubA1_1.fna	Acmispon strigosus		0	42	36	29	0	59.1549	100	40.8451	0	40.8451	0	8.91799e-11	2.00922e-07	6.76506e-10	2	0	2	0.5	0.5	0.019802
1948300_icfA.fna	Glycine max		36	29	0	42	100	40.8451	0	59.1549	100	59.1549	inf	8.91799e-11	2.00922e-07	6.76506e-10	3	3	0	0.25	0.25	0.00990099
1947918_bsr1683.fna	Glycine max		21	2	15	69	58.3333	2.8169	41.6667	97.1831	58.3333	97.1831	48.3	9.85534e-11	2.22041e-07	7.45104e-10	3	2	2	1	1	0.25
1948328_bll2093.fna	Glycine max		30	13	6	58	83.3333	18.3099	16.6667	81.6901	83.3333	81.6901	22.3077	1.02707e-10	2.314e-07	7.73912e-10	3	3	2	0.25	1	0.00990099
4385_hypothetical_protein.fna	Acmispon strigosus		0	41	36	30	0	57.7465	100	42.2535	0	42.2535	0	1.49969e-10	3.3788e-07	1.12253e-09	3	0	3	0.25	0.25	0.00990099
900_hypothetical_protein.fna	Acmispon strigosus		0	41	36	30	0	57.7465	100	42.2535	0	42.2535	0	1.49969e-10	3.3788e-07	1.12253e-09	2	0	2	0.5	0.5	0.049505
1947960_hupF.fna,1947965_hypA.fna	Glycine max		30	14	6	57	83.3333	19.7183	16.6667	80.2817	83.3333	80.2817	20.3571	2.23842e-10	5.04317e-07	1.66441e-09	3	3	1	0.25	1	0.049505
1948407_bll2172.fna	Glycine max		19	1	17	70	52.7778	1.40845	47.2222	98.5915	52.7778	98.5915	78.2353	2.58267e-10	5.81876e-07	1.91407e-09	1	1	1	1	1	0.138614
1816_hypothetical_protein.fna	Acmispon strigosus		0	40	36	31	0	56.338	100	43.662	0	43.662	0	3.6166e-10	8.1482e-07	2.61621e-09	2	0	2	0.5	0.5	0.00990099
25433_Transposase_IS116-IS...fna	Acmispon strigosus		0	40	36	31	0	56.338	100	43.662	0	43.662	0	3.6166e-10	8.1482e-07	2.61621e-09	2	0	2	0.5	0.5	0.00990099
3169_hypothetical_protein.fna	Acmispon strigosus		0	40	36	31	0	56.338	100	43.662	0	43.662	0	3.6166e-10	8.1482e-07	2.61621e-09	2	0	2	0.5	0.5	0.019802
7893_hypothetical_protein.fna	Acmispon strigosus		0	40	36	31	0	56.338	100	43.662	0	43.662	0	3.6166e-10	8.1482e-07	2.61621e-09	2	0	2	0.5	0.5	0.0693069
1951317_bsl5082.fna	Glycine max		17	0	19	71	47.2222	0	52.7778	100	47.2222	100	inf	3.70426e-10	8.3457e-07	2.61621e-09	3	3	0	0.25	0.25	0.00990099
1948358_blr2123.fna	Glycine max		17	0	19	71	47.2222	0	52.7778	100	47.2222	100	inf	3.70426e-10	8.3457e-07	2.61621e-09	2	2	0	0.5	0.5	0.3125
1948198_bll1963.fna	Glycine max		17	0	19	71	47.2222	0	52.7778	100	47.2222	100	inf	3.70426e-10	8.3457e-07	2.61621e-09	2	2	0	0.5	0.5	0.0891089
1948120_bsr1885.fna	Glycine max		17	0	19	71	47.2222	0	52.7778	100	47.2222	100	inf	3.70426e-10	8.3457e-07	2.61621e-09	1	1	0	1	1	0.108911
1947873_blr1638.fna	Glycine max		17	0	19	71	47.2222	0	52.7778	100	47.2222	100	inf	3.70426e-10	8.3457e-07	2.61621e-09	2	2	0	0.5	0.5	0.0792079
1947996_nifZ.fna,1948145_bsr1910.fna,1947997_bll1762.fna,1947986_bll1751.fna,1948346_bsr2111.fna,1948003_blr1768.fna	Glycine max		17	0	19	71	47.2222	0	52.7778	100	47.2222	100	inf	3.70426e-10	8.3457e-07	2.61621e-09	2	2	0	0.5	0.5	0.138614
1948317_blr2082.fna,1948316_blr2081.fna	Glycine max		24	6	12	65	66.6667	8.4507	33.3333	91.5493	66.6667	91.5493	21.6667	5.88206e-10	1.32523e-06	4.12844e-09	3	3	2	0.25	1	0.0693069
1954523_trbB.fna	Acmispon strigosus		9	61	27	10	25	85.9155	75	14.0845	25	14.0845	0.0546448	6.15845e-10	1.3875e-06	4.309e-09	3	1	3	0.25	1	0.00990099
1953445_bll7210.fna	Acmispon strigosus		3	49	33	22	8.33333	69.0141	91.6667	30.9859	8.33333	30.9859	0.0408163	8.24372e-10	1.85731e-06	5.75018e-09	3	2	3	0.25	1	0.00990099
22083_hypothetical_protein.fna	Acmispon strigosus		0	39	36	32	0	54.9296	100	45.0704	0	45.0704	0	9.89633e-10	2.22964e-06	6.86044e-09	2	0	2	0.5	0.5	0.00990099
899_hypothetical_protein.fna	Acmispon strigosus		0	39	36	32	0	54.9296	100	45.0704	0	45.0704	0	9.89633e-10	2.22964e-06	6.86044e-09	2	0	2	0.5	0.5	0.029703
1947955_hupS.fna	Glycine max		29	14	7	57	80.5556	19.7183	19.4444	80.2817	80.5556	80.2817	16.8673	1.35864e-09	3.06101e-06	9.38961e-09	3	3	2	0.25	1	0.049505
928_hypothetical_protein.fna	Acmispon strigosus		0	38	36	33	0	53.5211	100	46.4789	0	46.4789	0	1.47315e-09	3.31901e-06	9.96699e-09	2	0	2	0.5	0.5	0.00990099
7718_hypothetical_protein.fna	Acmispon strigosus		0	38	36	33	0	53.5211	100	46.4789	0	46.4789	0	1.47315e-09	3.31901e-06	9.96699e-09	2	0	2	0.5	0.5	0.00990099
7716_Transposase_IS66_fam...fna	Acmispon strigosus		0	38	36	33	0	53.5211	100	46.4789	0	46.4789	0	1.47315e-09	3.31901e-06	9.96699e-09	2	0	2	0.5	0.5	0.039604
22_recombination_protei...fna	Acmispon strigosus		0	38	36	33	0	53.5211	100	46.4789	0	46.4789	0	1.47315e-09	3.31901e-06	9.96699e-09	3	0	3	0.25	0.25	0.00990099
1840_hypothetical_protein.fna	Acmispon strigosus		0	38	36	33	0	53.5211	100	46.4789	0	46.4789	0	1.47315e-09	3.31901e-06	9.96699e-09	2	0	2	0.5	0.5	0.00990099
29028_hypothetical_protein.fna	Acmispon strigosus		0	38	36	33	0	53.5211	100	46.4789	0	46.4789	0	1.47315e-09	3.31901e-06	9.96699e-09	2	0	2	0.5	0.5	0.00990099
7755_hypothetical_protein.fna	Acmispon strigosus		0	38	36	33	0	53.5211	100	46.4789	0	46.4789	0	1.47315e-09	3.31901e-06	9.96699e-09	3	0	3	0.25	0.25	0.00990099
1948252_bll2017.fna	Glycine max		16	0	20	71	44.4444	0	55.5556	100	44.4444	100	inf	1.68544e-09	3.79729e-06	1.10386e-08	2	2	0	0.5	0.5	0.186047
1948299_bsl2064.fna,1948307_bsr2072.fna	Glycine max		16	0	20	71	44.4444	0	55.5556	100	44.4444	100	inf	1.68544e-09	3.79729e-06	1.10386e-08	1	1	0	1	1	0.188679
1948236_blr2001.fna	Glycine max		16	0	20	71	44.4444	0	55.5556	100	44.4444	100	inf	1.68544e-09	3.79729e-06	1.10386e-08	2	2	0	0.5	0.5	0.108911
1947884_blr1649.fna_NopE2	Glycine max		16	0	20	71	44.4444	0	55.5556	100	44.4444	100	inf	1.68544e-09	3.79729e-06	1.10386e-08	2	2	0	0.5	0.5	0.0693069
1948084_bsl1849.fna	Glycine max		16	0	20	71	44.4444	0	55.5556	100	44.4444	100	inf	1.68544e-09	3.79729e-06	1.10386e-08	2	2	0	0.5	0.5	0.181818
946677_hypothetical_protein.fna	Glycine max		16	0	20	71	44.4444	0	55.5556	100	44.4444	100	inf	1.68544e-09	3.79729e-06	1.10386e-08	1	1	0	1	1	0.0891089
1948105_bsl1870.fna	Glycine max		16	0	20	71	44.4444	0	55.5556	100	44.4444	100	inf	1.68544e-09	3.79729e-06	1.10386e-08	2	2	0	0.5	0.5	0.0990099
727242_hypothetical_protein.fna	Glycine max		16	0	20	71	44.4444	0	55.5556	100	44.4444	100	inf	1.68544e-09	3.79729e-06	1.10386e-08	1	1	0	1	1	0.128713
1948310_bll2075.fna	Glycine max		16	0	20	71	44.4444	0	55.5556	100	44.4444	100	inf	1.68544e-09	3.79729e-06	1.10386e-08	2	2	0	0.5	0.5	0.0792079
727258_hypothetical_protein.fna	Glycine max		16	0	20	71	44.4444	0	55.5556	100	44.4444	100	inf	1.68544e-09	3.79729e-06	1.10386e-08	1	1	0	1	1	0.0891089
909_gph_1.fna	Glycine max		17	69	19	2	47.2222	97.1831	52.7778	2.8169	47.2222	2.8169	0.0259344	2.20902e-09	4.97693e-06	1.43842e-08	3	2	2	1	1	0.625
1948287_blr2052.fna	Glycine max		19	2	17	69	52.7778	2.8169	47.2222	97.1831	52.7778	97.1831	38.5588	2.20902e-09	4.97693e-06	1.43842e-08	2	1	1	1	1	1
1948223_blr1988.fna	Glycine max		24	7	12	64	66.6667	9.85915	33.3333	90.1408	66.6667	90.1408	18.2857	2.21724e-09	4.99544e-06	1.43961e-08	3	2	1	1	1	0.6875
1948318_blr2083.fna,1948319_blr2084.fna	Glycine max		23	6	13	65	63.8889	8.4507	36.1111	91.5493	63.8889	91.5493	19.1667	2.83962e-09	6.39765e-06	1.8279e-08	3	3	2	0.25	1	0.029703
1948315_rtxC.fna	Glycine max		23	6	13	65	63.8889	8.4507	36.1111	91.5493	63.8889	91.5493	19.1667	2.83962e-09	6.39765e-06	1.8279e-08	3	3	2	0.25	1	0.029703
1948125_blr1890.fna,1948124_blr1889.fna	Glycine max		22	5	14	66	61.1111	7.04225	38.8889	92.9577	61.1111	92.9577	20.7429	3.28784e-09	7.4075e-06	2.1044e-08	3	2	1	1	1	0.5625
7714_hypothetical_protein.fna	Acmispon strigosus		0	37	36	34	0	52.1127	100	47.8873	0	47.8873	0	3.42923e-09	7.72605e-06	2.1825e-08	2	0	2	0.5	0.5	0.019802
911_hypothetical_protein.fna	Acmispon strigosus		0	37	36	34	0	52.1127	100	47.8873	0	47.8873	0	3.42923e-09	7.72605e-06	2.1825e-08	2	0	2	0.5	0.5	0.019802
1947792_bll1557.fna	Glycine max		17	1	19	70	47.2222	1.40845	52.7778	98.5915	47.2222	98.5915	62.6316	5.33825e-09	1.20271e-05	3.38791e-08	2	2	1	0.5	1	0.019802
727344_hypothetical_protein.fna	Glycine max		15	0	21	71	41.6667	0	58.3333	100	41.6667	100	inf	7.38383e-09	1.66358e-05	4.401e-08	1	1	0	1	1	0.0891089
1947789_blr1554.fna,1947790_bll1555.fna	Glycine max		15	0	21	71	41.6667	0	58.3333	100	41.6667	100	inf	7.38383e-09	1.66358e-05	4.401e-08	1	1	0	1	1	0.118812
1947842_bsr1607.fna	Glycine max		15	0	21	71	41.6667	0	58.3333	100	41.6667	100	inf	7.38383e-09	1.66358e-05	4.401e-08	1	1	0	1	1	0.25
1948279_blr2044.fna	Glycine max		15	0	21	71	41.6667	0	58.3333	100	41.6667	100	inf	7.38383e-09	1.66358e-05	4.401e-08	2	2	0	0.5	0.5	0.039604
1948281_bll2046.fna	Glycine max		15	0	21	71	41.6667	0	58.3333	100	41.6667	100	inf	7.38383e-09	1.66358e-05	4.401e-08	2	2	0	0.5	0.5	0.1625
744757_hypothetical_protein.fna	Glycine max		15	0	21	71	41.6667	0	58.3333	100	41.6667	100	inf	7.38383e-09	1.66358e-05	4.401e-08	2	2	0	0.5	0.5	0.029703
1948323_bsr2088.fna	Glycine max		15	0	21	71	41.6667	0	58.3333	100	41.6667	100	inf	7.38383e-09	1.66358e-05	4.401e-08	2	2	0	0.5	0.5	0.049505
1948240_bsr2005.fna	Glycine max		15	0	21	71	41.6667	0	58.3333	100	41.6667	100	inf	7.38383e-09	1.66358e-05	4.401e-08	2	2	0	0.5	0.5	0.029703
1947885_blr1650.fna,1948248_bsr2013.fna,1948106_bsl1871.fna,1947889_bsl1654.fna,1948245_bsr2010.fna,1948230_blr1995.fna,1948123_blr1888.fna,1947861_blr1626.fna_NopAg	Glycine max		15	0	21	71	41.6667	0	58.3333	100	41.6667	100	inf	7.38383e-09	1.66358e-05	4.401e-08	2	2	0	0.5	0.5	0.195122
742307_hypothetical_protein.fna	Glycine max		15	0	21	71	41.6667	0	58.3333	100	41.6667	100	inf	7.38383e-09	1.66358e-05	4.401e-08	3	3	0	0.25	0.25	0.00990099
727243_hypothetical_protein.fna	Glycine max		15	0	21	71	41.6667	0	58.3333	100	41.6667	100	inf	7.38383e-09	1.66358e-05	4.401e-08	1	1	0	1	1	0.138614
727599_hypothetical_protein.fna	Glycine max		15	0	21	71	41.6667	0	58.3333	100	41.6667	100	inf	7.38383e-09	1.66358e-05	4.401e-08	1	1	0	1	1	0.0792079
1947858_bll1623.fna	Glycine max		15	0	21	71	41.6667	0	58.3333	100	41.6667	100	inf	7.38383e-09	1.66358e-05	4.401e-08	2	2	0	0.5	0.5	0.0792079
614582_ABC_transporter_ATP-...fna	Glycine max		15	0	21	71	41.6667	0	58.3333	100	41.6667	100	inf	7.38383e-09	1.66358e-05	4.401e-08	1	1	0	1	1	0.205128
929339_insulinase_family_pr...fna	Glycine max		15	0	21	71	41.6667	0	58.3333	100	41.6667	100	inf	7.38383e-09	1.66358e-05	4.401e-08	2	2	0	0.5	0.5	0.029703
6128_Transposase_IS116-IS...fna	Acmispon strigosus		0	36	36	35	0	50.7042	100	49.2958	0	49.2958	0	8.92402e-09	2.01058e-05	5.2633e-08	3	0	3	0.25	0.25	0.00990099
7726_hypothetical_protein.fna	Acmispon strigosus		0	36	36	35	0	50.7042	100	49.2958	0	49.2958	0	8.92402e-09	2.01058e-05	5.2633e-08	2	0	2	0.5	0.5	0.029703
7882_hypothetical_protein.fna	Acmispon strigosus		0	36	36	35	0	50.7042	100	49.2958	0	49.2958	0	8.92402e-09	2.01058e-05	5.2633e-08	2	0	2	0.5	0.5	0.00990099
7864_hypothetical_protein.fna	Acmispon strigosus		0	36	36	35	0	50.7042	100	49.2958	0	49.2958	0	8.92402e-09	2.01058e-05	5.2633e-08	3	0	3	0.25	0.25	0.00990099
1948367_blr2132.fna	Glycine max		18	2	18	69	50	2.8169	50	97.1831	50	97.1831	34.5	9.68693e-09	2.18246e-05	5.69834e-08	3	3	0	0.25	0.25	0.00990099
918_RES_domain_protein.fna	Acmispon strigosus		0	35	36	36	0	49.2958	100	50.7042	0	50.7042	0	1.24447e-08	2.80379e-05	7.18921e-08	2	0	2	0.5	0.5	0.00990099
7856_araD_2.fna	Acmispon strigosus		0	35	36	36	0	49.2958	100	50.7042	0	50.7042	0	1.24447e-08	2.80379e-05	7.18921e-08	3	0	3	0.25	0.25	0.019802
7890_hypothetical_protein.fna	Acmispon strigosus		0	35	36	36	0	49.2958	100	50.7042	0	50.7042	0	1.24447e-08	2.80379e-05	7.18921e-08	2	0	2	0.5	0.5	0.049505
7867_hypothetical_protein.fna	Acmispon strigosus		0	35	36	36	0	49.2958	100	50.7042	0	50.7042	0	1.24447e-08	2.80379e-05	7.18921e-08	3	0	3	0.25	0.25	0.00990099
25951_hypothetical_protein.fna	Acmispon strigosus		0	35	36	36	0	49.2958	100	50.7042	0	50.7042	0	1.24447e-08	2.80379e-05	7.18921e-08	2	0	2	0.5	0.5	0.00990099
31546_bioA_3.fna	Acmispon strigosus		0	35	36	36	0	49.2958	100	50.7042	0	50.7042	0	1.24447e-08	2.80379e-05	7.18921e-08	2	0	2	0.5	0.5	0.029703
866_hypothetical_protein.fna	Acmispon strigosus		0	35	36	36	0	49.2958	100	50.7042	0	50.7042	0	1.24447e-08	2.80379e-05	7.18921e-08	2	0	2	0.5	0.5	0.00990099
1948332_bioF.fna	Glycine max		24	9	12	62	66.6667	12.6761	33.3333	87.3239	66.6667	87.3239	13.7778	2.34096e-08	5.27417e-05	1.34889e-07	3	2	3	0.25	1	0.00990099
742308_hypothetical_protein.fna	Glycine max		14	0	22	71	38.8889	0	61.1111	100	38.8889	100	inf	3.12135e-08	7.03239e-05	1.74501e-07	3	3	0	0.25	0.25	0.019802
727569_hypothetical_protein.fna	Glycine max		14	0	22	71	38.8889	0	61.1111	100	38.8889	100	inf	3.12135e-08	7.03239e-05	1.74501e-07	2	2	0	0.5	0.5	0.019802
1948140_blr1905.fna	Glycine max		14	0	22	71	38.8889	0	61.1111	100	38.8889	100	inf	3.12135e-08	7.03239e-05	1.74501e-07	2	2	0	0.5	0.5	0.0594059
1947862_blr1627.fna	Glycine max		14	0	22	71	38.8889	0	61.1111	100	38.8889	100	inf	3.12135e-08	7.03239e-05	1.74501e-07	2	2	0	0.5	0.5	0.0693069
1947787_mauG.fna	Glycine max		14	0	22	71	38.8889	0	61.1111	100	38.8889	100	inf	3.12135e-08	7.03239e-05	1.74501e-07	1	1	0	1	1	0.138614
929513_hypothetical_protein.fna	Glycine max		14	0	22	71	38.8889	0	61.1111	100	38.8889	100	inf	3.12135e-08	7.03239e-05	1.74501e-07	2	2	0	0.5	0.5	0.039604
1948121_bsr1886.fna	Glycine max		14	0	22	71	38.8889	0	61.1111	100	38.8889	100	inf	3.12135e-08	7.03239e-05	1.74501e-07	2	2	0	0.5	0.5	0.0891089
727379_hypothetical_protein.fna	Glycine max		14	0	22	71	38.8889	0	61.1111	100	38.8889	100	inf	3.12135e-08	7.03239e-05	1.74501e-07	1	1	0	1	1	0.049505
1948342_bll2107.fna,1948339_bll2104.fna	Glycine max		14	0	22	71	38.8889	0	61.1111	100	38.8889	100	inf	3.12135e-08	7.03239e-05	1.74501e-07	2	2	0	0.5	0.5	0.108911
1948376_bll2141.fna	Glycine max		14	0	22	71	38.8889	0	61.1111	100	38.8889	100	inf	3.12135e-08	7.03239e-05	1.74501e-07	2	2	0	0.5	0.5	0.0594059
1947779_bll1544.fna	Glycine max		14	0	22	71	38.8889	0	61.1111	100	38.8889	100	inf	3.12135e-08	7.03239e-05	1.74501e-07	1	1	0	1	1	0.0693069
1947911_blr1676.fna_NopM1	Glycine max		33	27	3	44	91.6667	38.0282	8.33333	61.9718	91.6667	61.9718	17.9259	4.25824e-08	9.59381e-05	2.3747e-07	3	3	2	0.25	1	0.00990099
1947901_blr1666.fna	Glycine max		22	7	14	64	61.1111	9.85915	38.8889	90.1408	61.1111	90.1408	14.3673	4.40542e-08	9.92541e-05	2.45072e-07	3	2	1	1	1	0.875
1953447_bll7212.fna	Glycine max		15	65	21	6	41.6667	91.5493	58.3333	8.4507	41.6667	8.4507	0.0659341	5.39552e-08	0.000121561	2.98676e-07	3	1	3	0.25	1	0.00990099
1948150_blr1915.fna	Glycine max		21	6	15	65	58.3333	8.4507	41.6667	91.5493	58.3333	91.5493	15.1667	5.39552e-08	0.000121561	2.98676e-07	3	2	3	0.25	1	0.00990099
1948220_hipA.fna	Glycine max		19	4	17	67	52.7778	5.6338	47.2222	94.3662	52.7778	94.3662	18.7206	6.13714e-08	0.00013827	3.38897e-07	2	2	2	0.5	0.5	0.019802
22091_hypothetical_protein.fna	Acmispon strigosus		0	33	36	38	0	46.4789	100	53.5211	0	53.5211	0	6.72645e-08	0.000151547	3.69627e-07	3	0	3	0.25	0.25	0.019802
921_hypothetical_protein.fna	Acmispon strigosus		0	33	36	38	0	46.4789	100	53.5211	0	53.5211	0	6.72645e-08	0.000151547	3.69627e-07	2	0	2	0.5	0.5	0.00990099
1421_hypothetical_protein.fna	Glycine max		24	10	12	61	66.6667	14.0845	33.3333	85.9155	66.6667	85.9155	12.2	8.98261e-08	0.000202378	4.91209e-07	3	2	2	1	1	0.25
1948091_bsl1856.fna	Glycine max		24	10	12	61	66.6667	14.0845	33.3333	85.9155	66.6667	85.9155	12.2	8.98261e-08	0.000202378	4.91209e-07	3	2	2	1	1	0.46875
20625_lasR_1.fna	Acmispon strigosus		0	32	36	39	0	45.0704	100	54.9296	0	54.9296	0	9.18695e-08	0.000206982	4.9399e-07	3	0	3	0.25	0.25	0.019802
7862_hypothetical_protein.fna	Acmispon strigosus		0	32	36	39	0	45.0704	100	54.9296	0	54.9296	0	9.18695e-08	0.000206982	4.9399e-07	3	0	3	0.25	0.25	0.00990099
4384_hypothetical_protein.fna	Acmispon strigosus		0	32	36	39	0	45.0704	100	54.9296	0	54.9296	0	9.18695e-08	0.000206982	4.9399e-07	3	0	3	0.25	0.25	0.00990099
7888_hypothetical_protein.fna	Acmispon strigosus		0	32	36	39	0	45.0704	100	54.9296	0	54.9296	0	9.18695e-08	0.000206982	4.9399e-07	2	0	2	0.5	0.5	0.029703
15814_hypothetical_protein.fna	Acmispon strigosus		0	32	36	39	0	45.0704	100	54.9296	0	54.9296	0	9.18695e-08	0.000206982	4.9399e-07	3	0	3	0.25	0.25	0.00990099
18_hypothetical_protein.fna	Acmispon strigosus		0	32	36	39	0	45.0704	100	54.9296	0	54.9296	0	9.18695e-08	0.000206982	4.9399e-07	2	0	2	0.5	0.5	0.019802
29800_hypothetical_protein.fna	Acmispon strigosus		0	32	36	39	0	45.0704	100	54.9296	0	54.9296	0	9.18695e-08	0.000206982	4.9399e-07	2	0	2	0.5	0.5	0.00990099
727513_hypothetical_protein.fna	Glycine max		13	0	23	71	36.1111	0	63.8889	100	36.1111	100	inf	1.27568e-07	0.000287411	6.53206e-07	2	2	0	0.5	0.5	0.019802
1948137_blr1902.fna	Glycine max		13	0	23	71	36.1111	0	63.8889	100	36.1111	100	inf	1.27568e-07	0.000287411	6.53206e-07	2	2	0	0.5	0.5	0.0594059
1948016_blr1781.fna	Glycine max		13	0	23	71	36.1111	0	63.8889	100	36.1111	100	inf	1.27568e-07	0.000287411	6.53206e-07	2	2	0	0.5	0.5	0.0594059
1948363_bll2128.fna,1948369_blr2134.fna,1948378_blr2143.fna,1948377_bll2142.fna,1948371_blr2136.fna,1948372_bll2137.fna	Glycine max		13	0	23	71	36.1111	0	63.8889	100	36.1111	100	inf	1.27568e-07	0.000287411	6.53206e-07	1	1	0	1	1	0.21875
1948408_bll2173.fna	Glycine max		13	0	23	71	36.1111	0	63.8889	100	36.1111	100	inf	1.27568e-07	0.000287411	6.53206e-07	1	1	0	1	1	0.212121
1947875_blr1640.fna	Glycine max		13	0	23	71	36.1111	0	63.8889	100	36.1111	100	inf	1.27568e-07	0.000287411	6.53206e-07	2	2	0	0.5	0.5	0.039604
1947797_bsr1562.fna	Glycine max		13	0	23	71	36.1111	0	63.8889	100	36.1111	100	inf	1.27568e-07	0.000287411	6.53206e-07	1	1	0	1	1	0.039604
1947794_bll1559.fna,1947785_pilA2.fna	Glycine max		13	0	23	71	36.1111	0	63.8889	100	36.1111	100	inf	1.27568e-07	0.000287411	6.53206e-07	1	1	0	1	1	0.049505
734953_hypothetical_protein.fna	Glycine max		13	0	23	71	36.1111	0	63.8889	100	36.1111	100	inf	1.27568e-07	0.000287411	6.53206e-07	2	2	0	0.5	0.5	0.019802
1948322_bll2087.fna	Glycine max		13	0	23	71	36.1111	0	63.8889	100	36.1111	100	inf	1.27568e-07	0.000287411	6.53206e-07	1	1	0	1	1	0.0693069
929232_hypothetical_protein.fna	Glycine max		13	0	23	71	36.1111	0	63.8889	100	36.1111	100	inf	1.27568e-07	0.000287411	6.53206e-07	2	2	0	0.5	0.5	0.25
1947932_bll1697.fna	Glycine max		13	0	23	71	36.1111	0	63.8889	100	36.1111	100	inf	1.27568e-07	0.000287411	6.53206e-07	2	2	0	0.5	0.5	0.019802
1948222_bsl1987.fna	Glycine max		13	0	23	71	36.1111	0	63.8889	100	36.1111	100	inf	1.27568e-07	0.000287411	6.53206e-07	2	2	0	0.5	0.5	0.0990099
1948416_bsl2181.fna	Glycine max		13	0	23	71	36.1111	0	63.8889	100	36.1111	100	inf	1.27568e-07	0.000287411	6.53206e-07	1	1	0	1	1	0.34375
1948027_bll1792.fna	Glycine max		13	0	23	71	36.1111	0	63.8889	100	36.1111	100	inf	1.27568e-07	0.000287411	6.53206e-07	2	2	0	0.5	0.5	0.029703
1947853_trbF.fna	Glycine max		20	69	16	2	55.5556	97.1831	44.4444	2.8169	55.5556	2.8169	0.0362319	1.61825e-07	0.000364591	8.26737e-07	3	1	3	0.25	1	0.00990099
859_hypothetical_protein.fna	Acmispon strigosus		0	31	36	40	0	43.662	100	56.338	0	56.338	0	1.93533e-07	0.000436031	9.82052e-07	2	0	2	0.5	0.5	0.00990099
7779_hypothetical_protein.fna	Acmispon strigosus		0	31	36	40	0	43.662	100	56.338	0	56.338	0	1.93533e-07	0.000436031	9.82052e-07	2	0	2	0.5	0.5	0.019802
11_hypothetical_protein.fna	Acmispon strigosus		0	31	36	40	0	43.662	100	56.338	0	56.338	0	1.93533e-07	0.000436031	9.82052e-07	2	0	2	0.5	0.5	0.00990099
1948373_bll2138.fna	Glycine max		17	3	19	68	47.2222	4.22535	52.7778	95.7746	47.2222	95.7746	20.2807	2.15132e-07	0.000484693	1.0892e-06	3	2	2	1	1	0.46875
7768_subB.fna	Glycine max		18	67	18	4	50	94.3662	50	5.6338	50	5.6338	0.0597015	2.40806e-07	0.000542537	1.21645e-06	3	3	3	0.25	0.25	0.039604
1953452_bll7217.fna	Glycine max		13	61	23	10	36.1111	85.9155	63.8889	14.0845	36.1111	14.0845	0.0926586	3.17136e-07	0.000714508	1.59845e-06	3	1	3	0.25	1	0.00990099
1546_hypothetical_protein.fna	Acmispon strigosus		0	30	36	41	0	42.2535	100	57.7465	0	57.7465	0	4.37988e-07	0.000986788	2.15456e-06	2	0	2	0.5	0.5	0.00990099
7722_pabB_2.fna	Acmispon strigosus		0	30	36	41	0	42.2535	100	57.7465	0	57.7465	0	4.37988e-07	0.000986788	2.15456e-06	3	0	3	0.25	0.25	0.019802
20630_kgtP_3.fna	Acmispon strigosus		0	30	36	41	0	42.2535	100	57.7465	0	57.7465	0	4.37988e-07	0.000986788	2.15456e-06	2	0	2	0.5	0.5	0.00990099
1954456_bsr8221.fna	Acmispon strigosus		0	30	36	41	0	42.2535	100	57.7465	0	57.7465	0	4.37988e-07	0.000986788	2.15456e-06	2	0	2	0.5	0.5	0.00990099
74991_hypothetical_protein.fna	Acmispon strigosus		0	30	36	41	0	42.2535	100	57.7465	0	57.7465	0	4.37988e-07	0.000986788	2.15456e-06	2	0	2	0.5	0.5	0.039604
1948995_fixL.fna,1948994_fixJ.fna,1948992_fixK2.fna,1948993_bll2758.fna	Acmispon strigosus		0	30	36	41	0	42.2535	100	57.7465	0	57.7465	0	4.37988e-07	0.000986788	2.15456e-06	3	0	3	0.25	0.25	0.9375
15806_hypothetical_protein.fna	Acmispon strigosus		0	30	36	41	0	42.2535	100	57.7465	0	57.7465	0	4.37988e-07	0.000986788	2.15456e-06	3	0	3	0.25	0.25	0.2
1538_transposase.fna	Acmispon strigosus		0	30	36	41	0	42.2535	100	57.7465	0	57.7465	0	4.37988e-07	0.000986788	2.15456e-06	2	0	2	0.5	0.5	0.00990099
1948320_bll2085.fna	Glycine max		12	0	24	71	33.3333	0	66.6667	100	33.3333	100	inf	5.04957e-07	0.00113767	2.42573e-06	1	1	0	1	1	0.3125
1948397_bll2162.fna,1953450_bsr7215.fna,1948389_bll2154.fna	Glycine max		12	0	24	71	33.3333	0	66.6667	100	33.3333	100	inf	5.04957e-07	0.00113767	2.42573e-06	1	1	0	1	1	0.186047
1948239_bll2004.fna	Glycine max		12	0	24	71	33.3333	0	66.6667	100	33.3333	100	inf	5.04957e-07	0.00113767	2.42573e-06	2	2	0	0.5	0.5	0.0594059
727279_hypothetical_protein.fna	Glycine max		12	0	24	71	33.3333	0	66.6667	100	33.3333	100	inf	5.04957e-07	0.00113767	2.42573e-06	2	2	0	0.5	0.5	0.019802
727147_hypothetical_protein.fna	Glycine max		12	0	24	71	33.3333	0	66.6667	100	33.3333	100	inf	5.04957e-07	0.00113767	2.42573e-06	1	1	0	1	1	0.049505
727459_hypothetical_protein.fna	Glycine max		12	0	24	71	33.3333	0	66.6667	100	33.3333	100	inf	5.04957e-07	0.00113767	2.42573e-06	2	2	0	0.5	0.5	0.029703
1948422_bll2187.fna	Glycine max		12	0	24	71	33.3333	0	66.6667	100	33.3333	100	inf	5.04957e-07	0.00113767	2.42573e-06	1	1	0	1	1	0.049505
1948368_blr2133.fna,1948370_blr2135.fna	Glycine max		12	0	24	71	33.3333	0	66.6667	100	33.3333	100	inf	5.04957e-07	0.00113767	2.42573e-06	1	1	0	1	1	0.0693069
875_TrbL-VirB6_plasmid_c...fna	Acmispon strigosus		14	62	22	9	38.8889	87.3239	61.1111	12.6761	38.8889	12.6761	0.0923754	5.50919e-07	0.00124122	2.64089e-06	3	2	3	0.25	1	0.00990099
1946252_blr0017.fna	Acmispon strigosus		2	37	34	34	5.55556	52.1127	94.4444	47.8873	5.55556	47.8873	0.0540541	6.38522e-07	0.00143859	3.05433e-06	2	1	2	0.5	1	0.00990099
1948107_bll1872.fna	Acmispon strigosus		20	68	16	3	55.5556	95.7746	44.4444	4.22535	55.5556	4.22535	0.0551471	8.0887e-07	0.00182238	3.85282e-06	3	1	3	0.25	1	0.029703
1953451_blr7216.fna	Acmispon strigosus		20	68	16	3	55.5556	95.7746	44.4444	4.22535	55.5556	4.22535	0.0551471	8.0887e-07	0.00182238	3.85282e-06	3	1	3	0.25	1	0.3125
1948127_rbsK.fna,1948129_blr1894.fna,1948128_fabG.fna,1948132_bll1897.fna,1948130_blr1895.fna	Acmispon strigosus		18	5	18	66	50	7.04225	50	92.9577	50	92.9577	13.2	8.86772e-07	0.0019979	4.1797e-06	2	1	1	1	1	0.8125
25679_lrp_4.fna	Acmispon strigosus		4	43	32	28	11.1111	60.5634	88.8889	39.4366	11.1111	39.4366	0.0813953	1.02551e-06	0.00231046	4.82352e-06	3	2	3	0.25	1	0.00990099
20639_hypothetical_protein.fna	Acmispon strigosus		0	29	36	42	0	40.8451	100	59.1549	0	59.1549	0	1.08652e-06	0.00244793	4.98561e-06	2	0	2	0.5	0.5	0.00990099
12_hypothetical_protein.fna	Acmispon strigosus		0	29	36	42	0	40.8451	100	59.1549	0	59.1549	0	1.08652e-06	0.00244793	4.98561e-06	2	0	2	0.5	0.5	0.00990099
20638_ftsH_2.fna	Acmispon strigosus		0	29	36	42	0	40.8451	100	59.1549	0	59.1549	0	1.08652e-06	0.00244793	4.98561e-06	2	0	2	0.5	0.5	0.019802
4404_Plasmid_pRiA4b_ORF-3...fna	Acmispon strigosus		0	29	36	42	0	40.8451	100	59.1549	0	59.1549	0	1.08652e-06	0.00244793	4.98561e-06	3	0	3	0.25	0.25	0.00990099
27919_hypothetical_protein.fna,27920_hypothetical_protein.fna,27916_hypothetical_protein.fna	Acmispon strigosus		0	29	36	42	0	40.8451	100	59.1549	0	59.1549	0	1.08652e-06	0.00244793	4.98561e-06	2	0	2	0.5	0.5	0.029703
27910_hypothetical_protein.fna	Acmispon strigosus		0	29	36	42	0	40.8451	100	59.1549	0	59.1549	0	1.08652e-06	0.00244793	4.98561e-06	2	0	2	0.5	0.5	0.029703
7735_hypothetical_protein.fna	Acmispon strigosus		0	29	36	42	0	40.8451	100	59.1549	0	59.1549	0	1.08652e-06	0.00244793	4.98561e-06	2	0	2	0.5	0.5	0.00990099
1948997_blr2762.fna	Acmispon strigosus		0	29	36	42	0	40.8451	100	59.1549	0	59.1549	0	1.08652e-06	0.00244793	4.98561e-06	3	0	3	0.25	0.25	0.40625
4372_hypothetical_protein.fna	Acmispon strigosus		0	29	36	42	0	40.8451	100	59.1549	0	59.1549	0	1.08652e-06	0.00244793	4.98561e-06	2	0	2	0.5	0.5	0.00990099
7903_hypothetical_protein.fna	Acmispon strigosus		0	29	36	42	0	40.8451	100	59.1549	0	59.1549	0	1.08652e-06	0.00244793	4.98561e-06	2	0	2	0.5	0.5	0.00990099
7889_hypothetical_protein.fna	Acmispon strigosus		0	28	36	43	0	39.4366	100	60.5634	0	60.5634	0	1.20424e-06	0.00271316	5.44811e-06	2	0	2	0.5	0.5	0.00990099
22051_pel.fna	Acmispon strigosus		0	28	36	43	0	39.4366	100	60.5634	0	60.5634	0	1.20424e-06	0.00271316	5.44811e-06	3	0	3	0.25	0.25	0.019802
7900_hypothetical_protein.fna	Acmispon strigosus		0	28	36	43	0	39.4366	100	60.5634	0	60.5634	0	1.20424e-06	0.00271316	5.44811e-06	2	0	2	0.5	0.5	0.00990099
933_paiB_1.fna	Acmispon strigosus		0	28	36	43	0	39.4366	100	60.5634	0	60.5634	0	1.20424e-06	0.00271316	5.44811e-06	2	0	2	0.5	0.5	0.00990099
864_hypothetical_protein.fna	Acmispon strigosus		0	28	36	43	0	39.4366	100	60.5634	0	60.5634	0	1.20424e-06	0.00271316	5.44811e-06	3	0	3	0.25	0.25	0.029703
15_hypothetical_protein.fna	Acmispon strigosus		0	28	36	43	0	39.4366	100	60.5634	0	60.5634	0	1.20424e-06	0.00271316	5.44811e-06	2	0	2	0.5	0.5	0.029703
76612_lodA.fna	Acmispon strigosus		0	28	36	43	0	39.4366	100	60.5634	0	60.5634	0	1.20424e-06	0.00271316	5.44811e-06	2	0	2	0.5	0.5	0.039604
7713_thiamine_biosynthesi...fna	Acmispon strigosus		1	32	35	39	2.77778	45.0704	97.2222	54.9296	2.77778	54.9296	0.0348214	1.65303e-06	0.00372427	7.44853e-06	2	1	2	0.5	1	0.00990099
7712_hypothetical_protein.fna	Acmispon strigosus		1	32	35	39	2.77778	45.0704	97.2222	54.9296	2.77778	54.9296	0.0348214	1.65303e-06	0.00372427	7.44853e-06	2	1	2	0.5	1	0.00990099
1948253_bll2018.fna	Glycine max		11	0	25	71	30.5556	0	69.4444	100	30.5556	100	inf	1.93903e-06	0.00436864	8.44999e-06	2	2	0	0.5	0.5	0.019802
1953720_blr7485.fna	Glycine max		11	0	25	71	30.5556	0	69.4444	100	30.5556	100	inf	1.93903e-06	0.00436864	8.44999e-06	2	2	0	0.5	0.5	0.029703
1947795_bll1560.fna	Glycine max		11	0	25	71	30.5556	0	69.4444	100	30.5556	100	inf	1.93903e-06	0.00436864	8.44999e-06	1	1	0	1	1	0.171429
736830_hypothetical_protein.fna	Glycine max		11	0	25	71	30.5556	0	69.4444	100	30.5556	100	inf	1.93903e-06	0.00436864	8.44999e-06	1	1	0	1	1	0.0891089
744450_hypothetical_protein.fna	Glycine max		11	0	25	71	30.5556	0	69.4444	100	30.5556	100	inf	1.93903e-06	0.00436864	8.44999e-06	2	2	0	0.5	0.5	0.00990099
1948197_bsr1962.fna	Glycine max		11	0	25	71	30.5556	0	69.4444	100	30.5556	100	inf	1.93903e-06	0.00436864	8.44999e-06	1	1	0	1	1	0.049505
368611_hypothetical_protein.fna,214457_queC_2.fna,214458_yjjV.fna,214455_KAP_family_P-loop_do...fna	Glycine max		11	0	25	71	30.5556	0	69.4444	100	30.5556	100	inf	1.93903e-06	0.00436864	8.44999e-06	1	1	0	1	1	0.029703
608998_hypothetical_protein.fna	Glycine max		11	0	25	71	30.5556	0	69.4444	100	30.5556	100	inf	1.93903e-06	0.00436864	8.44999e-06	2	2	0	0.5	0.5	0.019802
951277_hypothetical_protein.fna,911171_ABC_transporter_subs...fna	Glycine max		11	0	25	71	30.5556	0	69.4444	100	30.5556	100	inf	1.93903e-06	0.00436864	8.44999e-06	1	1	0	1	1	0.18
1947840_bll1605.fna	Glycine max		11	0	25	71	30.5556	0	69.4444	100	30.5556	100	inf	1.93903e-06	0.00436864	8.44999e-06	1	1	0	1	1	0.118812
1947928_blr1693.fna_NopD.1	Glycine max	NopD.1 effector	11	0	25	71	30.5556	0	69.4444	100	30.5556	100	inf	1.93903e-06	0.00436864	8.44999e-06	2	2	0	0.5	0.5	0.00990099
606833_nodulation_protein.fna	Glycine max		11	0	25	71	30.5556	0	69.4444	100	30.5556	100	inf	1.93903e-06	0.00436864	8.44999e-06	2	2	0	0.5	0.5	0.0594059
1948113_bsr1878.fna	Glycine max		11	0	25	71	30.5556	0	69.4444	100	30.5556	100	inf	1.93903e-06	0.00436864	8.44999e-06	1	1	0	1	1	0.53125
7715_hypothetical_protein.fna	Acmispon strigosus		0	27	36	44	0	38.0282	100	61.9718	0	61.9718	0	2.53835e-06	0.00571889	1.09557e-05	2	0	2	0.5	0.5	0.00990099
47355_hypothetical_protein.fna	Acmispon strigosus		0	27	36	44	0	38.0282	100	61.9718	0	61.9718	0	2.53835e-06	0.00571889	1.09557e-05	2	0	2	0.5	0.5	0.00990099
29016_hypothetical_protein.fna	Acmispon strigosus		0	27	36	44	0	38.0282	100	61.9718	0	61.9718	0	2.53835e-06	0.00571889	1.09557e-05	3	0	3	0.25	0.25	0.00990099
127397_hypothetical_protein.fna	Acmispon strigosus		0	27	36	44	0	38.0282	100	61.9718	0	61.9718	0	2.53835e-06	0.00571889	1.09557e-05	3	0	3	0.25	0.25	0.019802
917_hypothetical_protein.fna	Acmispon strigosus		0	27	36	44	0	38.0282	100	61.9718	0	61.9718	0	2.53835e-06	0.00571889	1.09557e-05	2	0	2	0.5	0.5	0.049505
1948126_blr1891.fna	Glycine max		18	6	18	65	50	8.4507	50	91.5493	50	91.5493	10.8333	2.83236e-06	0.0063813	1.22013e-05	2	1	2	0.5	1	0.205882
1948131_blr1896.fna	Glycine max		17	5	19	66	47.2222	7.04225	52.7778	92.9577	47.2222	92.9577	11.8105	3.13065e-06	0.00705336	1.33334e-05	2	1	1	1	1	0.84375
171603_amiC_1.fna,171604_livH_1.fna,6134_hypothetical_protein.fna,6132_ksdD.fna,6133_TIM-barrel_signal_tr...fna	Glycine max		17	5	19	66	47.2222	7.04225	52.7778	92.9577	47.2222	92.9577	11.8105	3.13065e-06	0.00705336	1.33334e-05	2	1	1	1	1	0.625
1947956_hupL.fna	Glycine max		24	14	12	57	66.6667	19.7183	33.3333	80.2817	66.6667	80.2817	8.14286	3.55251e-06	0.00800381	1.51015e-05	3	3	2	0.25	1	0.0594059
1947938_bll1703.fna	Glycine max		29	23	7	48	80.5556	32.3944	19.4444	67.6056	80.5556	67.6056	8.64596	3.86886e-06	0.00871655	1.64154e-05	3	3	2	0.25	1	0.00990099
1947775_bll1540.fna	Acmispon strigosus		8	49	28	22	22.2222	69.0141	77.7778	30.9859	22.2222	30.9859	0.12828	5.02036e-06	0.0113109	2.1261e-05	3	2	2	1	1	0.40625
30259_hypothetical_protein.fna	Glycine max		12	1	24	70	33.3333	1.40845	66.6667	98.5915	33.3333	98.5915	35	5.03362e-06	0.0113407	2.12772e-05	3	3	1	0.25	1	0.00990099
20_hypothetical_protein.fna	Acmispon strigosus		0	26	36	45	0	36.6197	100	63.3803	0	63.3803	0	5.75388e-06	0.0129635	2.40065e-05	2	0	2	0.5	0.5	0.00990099
1948528_bll2293.fna,27922_hypothetical_protein.fna	Acmispon strigosus		0	26	36	45	0	36.6197	100	63.3803	0	63.3803	0	5.75388e-06	0.0129635	2.40065e-05	2	0	2	0.5	0.5	0.019802
4387_hypothetical_protein.fna	Acmispon strigosus		0	26	36	45	0	36.6197	100	63.3803	0	63.3803	0	5.75388e-06	0.0129635	2.40065e-05	2	0	2	0.5	0.5	0.00990099
30582_hypothetical_protein.fna	Acmispon strigosus		0	26	36	45	0	36.6197	100	63.3803	0	63.3803	0	5.75388e-06	0.0129635	2.40065e-05	2	0	2	0.5	0.5	0.00990099
27921_hypothetical_protein.fna	Acmispon strigosus		0	26	36	45	0	36.6197	100	63.3803	0	63.3803	0	5.75388e-06	0.0129635	2.40065e-05	2	0	2	0.5	0.5	0.00990099
22063_hypothetical_protein.fna	Acmispon strigosus		0	26	36	45	0	36.6197	100	63.3803	0	63.3803	0	5.75388e-06	0.0129635	2.40065e-05	3	0	3	0.25	0.25	0.21875
27904_hypothetical_protein.fna	Acmispon strigosus		0	25	36	46	0	35.2113	100	64.7887	0	64.7887	0	6.79108e-06	0.0153003	2.79713e-05	2	0	2	0.5	0.5	0.00990099
20652_hypothetical_protein.fna	Acmispon strigosus		0	25	36	46	0	35.2113	100	64.7887	0	64.7887	0	6.79108e-06	0.0153003	2.79713e-05	2	0	2	0.5	0.5	0.019802
7745_trans-homoaconitate_...fna	Acmispon strigosus		0	25	36	46	0	35.2113	100	64.7887	0	64.7887	0	6.79108e-06	0.0153003	2.79713e-05	1	0	1	1	1	0.00990099
4383_SMP-30-Gluconolacona...fna	Acmispon strigosus		0	25	36	46	0	35.2113	100	64.7887	0	64.7887	0	6.79108e-06	0.0153003	2.79713e-05	2	0	2	0.5	0.5	0.00990099
22079_hypothetical_protein.fna	Acmispon strigosus		0	25	36	46	0	35.2113	100	64.7887	0	64.7887	0	6.79108e-06	0.0153003	2.79713e-05	3	0	3	0.25	0.25	0.00990099
14_hypothetical_protein.fna	Acmispon strigosus		0	25	36	46	0	35.2113	100	64.7887	0	64.7887	0	6.79108e-06	0.0153003	2.79713e-05	2	0	2	0.5	0.5	0.039604
1437_pphA_2.fna	Acmispon strigosus		0	25	36	46	0	35.2113	100	64.7887	0	64.7887	0	6.79108e-06	0.0153003	2.79713e-05	3	0	3	0.25	0.25	0.019802
1947857_bsr1622.fna	Glycine max		10	0	26	71	27.7778	0	72.2222	100	27.7778	100	inf	7.23409e-06	0.0162984	2.85436e-05	2	2	0	0.5	0.5	0.019802
1947826_bll1591.fna,1947845_blr1610.fna,1947798_blr1563.fna,1947802_bll1567.fna,1947814_blr1579.fna,1947803_bll1568.fna,1947827_bll1592.fna,1947817_bll1582.fna,1947815_bll1580.fna,1947816_bll1581.fna,1947799_blr1564.fna	Glycine max		10	0	26	71	27.7778	0	72.2222	100	27.7778	100	inf	7.23409e-06	0.0162984	2.85436e-05	1	1	0	1	1	0.0594059
1953449_bll7214.fna	Glycine max		10	0	26	71	27.7778	0	72.2222	100	27.7778	100	inf	7.23409e-06	0.0162984	2.85436e-05	1	1	0	1	1	0.039604
1082829_hypothetical_protein.fna	Glycine max		10	0	26	71	27.7778	0	72.2222	100	27.7778	100	inf	7.23409e-06	0.0162984	2.85436e-05	1	1	0	1	1	0.049505
1947863_bsr1628.fna	Glycine max		10	0	26	71	27.7778	0	72.2222	100	27.7778	100	inf	7.23409e-06	0.0162984	2.85436e-05	2	2	0	0.5	0.5	0.049505
1948296_bsr2061.fna	Glycine max		10	0	26	71	27.7778	0	72.2222	100	27.7778	100	inf	7.23409e-06	0.0162984	2.85436e-05	2	2	0	0.5	0.5	0.00990099
929605_hypothetical_protein.fna	Glycine max		10	0	26	71	27.7778	0	72.2222	100	27.7778	100	inf	7.23409e-06	0.0162984	2.85436e-05	1	1	0	1	1	0.0990099
1947910_bll1675.fna	Glycine max		10	0	26	71	27.7778	0	72.2222	100	27.7778	100	inf	7.23409e-06	0.0162984	2.85436e-05	2	2	0	0.5	0.5	0.00990099
1947944_blr1709.fna	Glycine max		10	0	26	71	27.7778	0	72.2222	100	27.7778	100	inf	7.23409e-06	0.0162984	2.85436e-05	1	1	0	1	1	0.019802
964412_transcriptional_regu...fna,964416_hypothetical_protein.fna	Glycine max		10	0	26	71	27.7778	0	72.2222	100	27.7778	100	inf	7.23409e-06	0.0162984	2.85436e-05	1	1	0	1	1	0.0594059
1947784_bll1549.fna	Glycine max		10	0	26	71	27.7778	0	72.2222	100	27.7778	100	inf	7.23409e-06	0.0162984	2.85436e-05	1	1	0	1	1	0.2
1947796_bsr1561.fna	Glycine max		10	0	26	71	27.7778	0	72.2222	100	27.7778	100	inf	7.23409e-06	0.0162984	2.85436e-05	1	1	0	1	1	0.039604
736915_hypothetical_protein.fna	Glycine max		10	0	26	71	27.7778	0	72.2222	100	27.7778	100	inf	7.23409e-06	0.0162984	2.85436e-05	2	2	0	0.5	0.5	0.019802
1947916_blr1681.fna	Acmispon strigosus		2	33	34	38	5.55556	46.4789	94.4444	53.5211	5.55556	53.5211	0.0677362	8.19329e-06	0.0184595	3.22718e-05	3	1	3	0.25	1	0.00990099
1947855_trbI.fna	Acmispon strigosus		20	66	16	5	55.5556	92.9577	44.4444	7.04225	55.5556	7.04225	0.094697	1.04998e-05	0.023656	4.12125e-05	3	2	3	0.25	1	0.00990099
1947823_blr1588.fna	Glycine max		16	5	20	66	44.4444	7.04225	55.5556	92.9577	44.4444	92.9577	10.56	1.04998e-05	0.023656	4.12125e-05	3	2	1	1	1	0.212121
1947957_hupC.fna	Glycine max		23	14	13	57	63.8889	19.7183	36.1111	80.2817	63.8889	80.2817	7.2033	1.05512e-05	0.0237718	4.13423e-05	3	3	2	0.25	1	0.029703
76614_gloB_5.fna	Acmispon strigosus		0	24	36	47	0	33.8028	100	66.1972	0	66.1972	0	1.34109e-05	0.0302148	5.20048e-05	2	0	2	0.5	0.5	0.019802
46556_hypothetical_protein.fna	Acmispon strigosus		0	24	36	47	0	33.8028	100	66.1972	0	66.1972	0	1.34109e-05	0.0302148	5.20048e-05	2	0	2	0.5	0.5	0.00990099
23030_hemL_2.fna	Acmispon strigosus		0	24	36	47	0	33.8028	100	66.1972	0	66.1972	0	1.34109e-05	0.0302148	5.20048e-05	3	0	3	0.25	0.25	0.00990099
22042_bioF_3.fna	Acmispon strigosus		0	24	36	47	0	33.8028	100	66.1972	0	66.1972	0	1.34109e-05	0.0302148	5.20048e-05	3	0	3	0.25	0.25	0.019802
23438_hypothetical_protein.fna	Acmispon strigosus		0	24	36	47	0	33.8028	100	66.1972	0	66.1972	0	1.34109e-05	0.0302148	5.20048e-05	1	0	1	1	1	0.019802
1950777_bll4542.fna	Acmispon strigosus		0	24	36	47	0	33.8028	100	66.1972	0	66.1972	0	1.34109e-05	0.0302148	5.20048e-05	3	0	3	0.25	0.25	0.0891089
7858_hypothetical_protein.fna	Acmispon strigosus		7	45	29	26	19.4444	63.3803	80.5556	36.6197	19.4444	36.6197	0.139464	1.61561e-05	0.0363996	6.25423e-05	3	2	2	1	1	0.6875
361104_hypothetical_protein.fna	Glycine max		11	1	25	70	30.5556	1.40845	69.4444	98.5915	30.5556	98.5915	30.8	1.77139e-05	0.0399094	6.84552e-05	2	1	1	1	1	0.71875
1953446_bll7211.fna			10	51	26	20					27.7778	28.169	0.15083	2.43647e-05	0.0548936	9.39958e-05	3	2	3	0.25	1	0.00990099
1947781_blr1546.fna			9	0	27	71					25	100	inf	2.62571e-05	0.0591572	9.7298e-05	1	1	0	1	1	0.0792079
1947851_blr1616.fna			9	0	27	71					25	100	inf	2.62571e-05	0.0591572	9.7298e-05	1	1	0	1	1	0.039604
727429_hypothetical_protein.fna			9	0	27	71					25	100	inf	2.62571e-05	0.0591572	9.7298e-05	1	1	0	1	1	0.0693069
1948304_blr2069.fna			9	0	27	71					25	100	inf	2.62571e-05	0.0591572	9.7298e-05	1	1	0	1	1	0.0990099
736892_hypothetical_protein.fna			9	0	27	71					25	100	inf	2.62571e-05	0.0591572	9.7298e-05	2	2	0	0.5	0.5	0.00990099
1947806_blr1571.fna			9	0	27	71					25	100	inf	2.62571e-05	0.0591572	9.7298e-05	1	1	0	1	1	0.0693069
1948097_bll1862.fna_NopAG			9	0	27	71					25	100	inf	2.62571e-05	0.0591572	9.7298e-05	1	1	0	1	1	0.049505
929522_hypothetical_protein.fna			9	0	27	71					25	100	inf	2.62571e-05	0.0591572	9.7298e-05	1	1	0	1	1	0.019802
1462_hypothetical_protein.fna			9	0	27	71					25	100	inf	2.62571e-05	0.0591572	9.7298e-05	2	2	0	0.5	0.5	0.00990099
1947874_bsl1639.fna			9	0	27	71					25	100	inf	2.62571e-05	0.0591572	9.7298e-05	1	1	0	1	1	0.0792079
727659_hypothetical_protein.fna			9	0	27	71					25	100	inf	2.62571e-05	0.0591572	9.7298e-05	2	2	0	0.5	0.5	0.049505
122070_hypothetical_protein.fna,122090_hypothetical_protein.fna,122071_hypothetical_protein.fna,122091_hypothetical_protein.fna,732957_alpha-beta_hydrolase.fna,732956_hypothetical_protein.fna,732958_hypothetical_protein.fna,162721_hypothetical_protein.fna			9	0	27	71					25	100	inf	2.62571e-05	0.0591572	9.7298e-05	1	1	0	1	1	0.049505
1948189_blr1954.fna			9	0	27	71					25	100	inf	2.62571e-05	0.0591572	9.7298e-05	1	1	0	1	1	0.3125
1947846_blr1611.fna,1947813_blr1578.fna,1947818_bll1583.fna			9	0	27	71					25	100	inf	2.62571e-05	0.0591572	9.7298e-05	1	1	0	1	1	0.0594059
2102_araE_1.fna			9	0	27	71					25	100	inf	2.62571e-05	0.0591572	9.7298e-05	1	1	0	1	1	0.039604
47767_hypothetical_protein.fna			0	23	36	48					0	67.6056	0	2.80008e-05	0.0630857	0.000101424	2	0	2	0.5	0.5	0.00990099
20654_hypothetical_protein.fna			0	23	36	48					0	67.6056	0	2.80008e-05	0.0630857	0.000101424	2	0	2	0.5	0.5	0.029703
74992_hypothetical_protein.fna			0	23	36	48					0	67.6056	0	2.80008e-05	0.0630857	0.000101424	2	0	2	0.5	0.5	0.029703
7896_Pectate_lyase.fna			0	23	36	48					0	67.6056	0	2.80008e-05	0.0630857	0.000101424	2	0	2	0.5	0.5	0.019802
1953018_bsr6783.fna			0	23	36	48					0	67.6056	0	2.80008e-05	0.0630857	0.000101424	3	0	3	0.25	0.25	0.019802
22080_hypothetical_protein.fna			0	23	36	48					0	67.6056	0	2.80008e-05	0.0630857	0.000101424	3	0	3	0.25	0.25	0.049505
7749_hypothetical_protein.fna			0	23	36	48					0	67.6056	0	2.80008e-05	0.0630857	0.000101424	2	0	2	0.5	0.5	0.00990099
1375_Peptidase_S26.fna			0	23	36	48					0	67.6056	0	2.80008e-05	0.0630857	0.000101424	3	0	3	0.25	0.25	0.25
74054_hypothetical_protein.fna			0	23	36	48					0	67.6056	0	2.80008e-05	0.0630857	0.000101424	2	0	2	0.5	0.5	0.00990099
22075_hypothetical_protein.fna			0	23	36	48					0	67.6056	0	2.80008e-05	0.0630857	0.000101424	3	0	3	0.25	0.25	0.0693069
922_hypothetical_protein.fna			0	23	36	48					0	67.6056	0	2.80008e-05	0.0630857	0.000101424	2	0	2	0.5	0.5	0.029703
7902_hypothetical_protein.fna			0	23	36	48					0	67.6056	0	2.80008e-05	0.0630857	0.000101424	2	0	2	0.5	0.5	0.00990099
18155_hypothetical_protein.fna			0	23	36	48					0	67.6056	0	2.80008e-05	0.0630857	0.000101424	1	0	1	1	1	0.00990099
27927_ybgC_2.fna			0	23	36	48					0	67.6056	0	2.80008e-05	0.0630857	0.000101424	2	0	2	0.5	0.5	0.019802
32_hypothetical_protein.fna			6	42	30	29					16.6667	40.8451	0.138095	2.97226e-05	0.0669651	0.000107488	3	2	3	0.25	1	0.00990099
171599_Amidohydrolase.fna,171602_leucine-isoleucine-v...fna,171600_livF_1.fna			15	5	21	66					41.6667	92.9577	9.42857	3.34927e-05	0.0754591	0.000120542	2	1	1	1	1	0.6875
1946300_bll0065.fna			14	4	22	67					38.8889	94.3662	10.6591	3.46891e-05	0.0781546	0.000124648	3	3	3	0.25	0.25	0.00990099
1948327_pabB.fna			28	25	8	46					77.7778	64.7887	6.44	3.58851e-05	0.0808491	0.000128741	3	3	2	0.25	1	0.00990099
1947866_noeL.fna			26	70	10	1					72.2222	1.40845	0.0371429	6.01846e-05	0.135596	0.000215232	3	1	3	0.25	1	0.00990099
1947824_bsl1589.fna			10	1	26	70					27.7778	98.5915	26.9231	6.01846e-05	0.135596	0.000215232	2	1	1	1	1	0.65625
919_hypothetical_protein.fna			0	22	36	49					0	69.0141	0	6.22641e-05	0.140281	0.000220915	2	0	2	0.5	0.5	0.00990099
7848_ygeX.fna			0	22	36	49					0	69.0141	0	6.22641e-05	0.140281	0.000220915	3	0	3	0.25	0.25	0.159091
4390_hypothetical_protein.fna			0	22	36	49					0	69.0141	0	6.22641e-05	0.140281	0.000220915	2	0	2	0.5	0.5	0.019802
1946283_bll0048.fna			0	22	36	49					0	69.0141	0	6.22641e-05	0.140281	0.000220915	3	0	3	0.25	0.25	0.205128
47356_davD_1.fna			0	22	36	49					0	69.0141	0	6.22641e-05	0.140281	0.000220915	2	0	2	0.5	0.5	0.029703
17967_slt_2.fna			0	21	36	50					0	70.4225	0	6.57349e-05	0.148101	0.000231046	3	0	3	0.25	0.25	0.0693069
137185_hypothetical_protein.fna,137183_hypothetical_protein.fna			0	21	36	50					0	70.4225	0	6.57349e-05	0.148101	0.000231046	2	0	2	0.5	0.5	0.019802
22077_Adenosine_monophosph...fna			0	21	36	50					0	70.4225	0	6.57349e-05	0.148101	0.000231046	3	0	3	0.25	0.25	0.019802
25694_luxR.fna			0	21	36	50					0	70.4225	0	6.57349e-05	0.148101	0.000231046	2	0	2	0.5	0.5	0.049505
1950776_bll4541.fna			0	21	36	50					0	70.4225	0	6.57349e-05	0.148101	0.000231046	3	0	3	0.25	0.25	0.3125
1948366_blr2131.fna			19	11	17	60					52.7778	84.507	6.09626	8.91934e-05	0.200953	0.000313011	3	3	2	0.25	1	0.00990099
4473_bbsF_3.fna			1	25	35	46					2.77778	64.7887	0.0525714	9.25347e-05	0.208481	0.00031836	3	1	3	0.25	1	0.029703
1948269_nolO.fna			28	71	8	0					77.7778	0	0	9.28375e-05	0.209163	0.00031836	1	0	1	1	1	0.65625
1947841_blr1606.fna			8	0	28	71					22.2222	100	inf	9.28375e-05	0.209163	0.00031836	1	1	0	1	1	0.039604
822966_hypothetical_protein.fna			8	0	28	71					22.2222	100	inf	9.28375e-05	0.209163	0.00031836	1	1	0	1	1	0.375
929151_hypothetical_protein.fna			8	0	28	71					22.2222	100	inf	9.28375e-05	0.209163	0.00031836	1	1	0	1	1	0.029703
1947907_blr1672.fna			8	0	28	71					22.2222	100	inf	9.28375e-05	0.209163	0.00031836	2	2	0	0.5	0.5	0.029703
81596_hypothetical_protein.fna			8	0	28	71					22.2222	100	inf	9.28375e-05	0.209163	0.00031836	1	1	0	1	1	0.029703
1948309_blr2074.fna,1948308_blr2073.fna			8	0	28	71					22.2222	100	inf	9.28375e-05	0.209163	0.00031836	1	1	0	1	1	0.039604
1948306_blr2071.fna			8	0	28	71					22.2222	100	inf	9.28375e-05	0.209163	0.00031836	1	1	0	1	1	0.019802
1947821_bll1586.fna			8	0	28	71					22.2222	100	inf	9.28375e-05	0.209163	0.00031836	1	1	0	1	1	0.0891089
727430_hypothetical_protein.fna			8	0	28	71					22.2222	100	inf	9.28375e-05	0.209163	0.00031836	1	1	0	1	1	0.049505
989860_hypothetical_protein.fna			8	0	28	71					22.2222	100	inf	9.28375e-05	0.209163	0.00031836	2	2	0	0.5	0.5	0.00990099
23209_hypothetical_protein.fna			8	0	28	71					22.2222	100	inf	9.28375e-05	0.209163	0.00031836	2	2	0	0.5	0.5	0.0693069
1948067_bll1832.fna			8	0	28	71					22.2222	100	inf	9.28375e-05	0.209163	0.00031836	1	1	0	1	1	0.00990099
1947793_bll1558.fna			16	7	20	64					44.4444	90.1408	7.31429	9.58915e-05	0.216044	0.000328334	3	2	2	1	1	0.186047
1947805_bll1570.fna			12	3	24	68					33.3333	95.7746	11.3333	0.000102852	0.231725	0.000350567	3	2	2	1	1	0.163043
16774_hypothetical_protein.fna			12	3	24	68					33.3333	95.7746	11.3333	0.000102852	0.231725	0.000350567	2	2	1	0.5	1	0.00990099
1954430_bll8195.fna			12	3	24	68					33.3333	95.7746	11.3333	0.000102852	0.231725	0.000350567	3	2	2	1	1	0.118812
1948292_blr2057.fna			23	67	13	4					63.8889	5.6338	0.105626	0.000106705	0.240405	0.00036315	3	2	3	0.25	1	0.00990099
137186_hypothetical_protein.fna			0	20	36	51					0	71.831	0	0.000127717	0.287747	0.000428833	2	0	2	0.5	0.5	0.039604
18145_hypothetical_protein.fna			0	20	36	51					0	71.831	0	0.000127717	0.287747	0.000428833	3	0	3	0.25	0.25	0.029703
934_Putative_FMN-binding...fna			0	20	36	51					0	71.831	0	0.000127717	0.287747	0.000428833	2	0	2	0.5	0.5	0.039604
70759_traC_3.fna			0	20	36	51					0	71.831	0	0.000127717	0.287747	0.000428833	2	0	2	0.5	0.5	0.029703
7897_Integrase_core_domai...fna			0	20	36	51					0	71.831	0	0.000127717	0.287747	0.000428833	1	0	1	1	1	0.00990099
171745_hypothetical_protein.fna			0	20	36	51					0	71.831	0	0.000127717	0.287747	0.000428833	3	0	3	0.25	0.25	0.5625
23446_hypothetical_protein.fna			0	20	36	51					0	71.831	0	0.000127717	0.287747	0.000428833	1	0	1	1	1	0.019802
74994_Host-inducible_prote...fna			0	20	36	51					0	71.831	0	0.000127717	0.287747	0.000428833	2	0	2	0.5	0.5	0.019802
7885_hypothetical_protein.fna			0	20	36	51					0	71.831	0	0.000127717	0.287747	0.000428833	2	0	2	0.5	0.5	0.029703
1947882_bll1647.fna			15	6	21	65					41.6667	91.5493	7.7381	0.00014621	0.329412	0.000490196	3	2	3	0.25	1	0.00990099
1948163_bll1928.fna			9	1	27	70					25	98.5915	23.3333	0.000197464	0.444886	0.00065909	2	2	1	0.5	1	0.019802
1766_Aspartate_aminotrans...fna			9	1	27	70					25	98.5915	23.3333	0.000197464	0.444886	0.00065909	2	1	1	1	1	0.53125
7895_putative_dioxygenase...fna			27	70	9	1					75	1.40845	0.0428571	0.000197464	0.444886	0.00065909	2	1	2	0.5	1	0.039604
137184_hypothetical_protein.fna			0	19	36	52					0	73.2394	0	0.000261145	0.588359	0.000861433	2	0	2	0.5	0.5	0.019802
27905_ornithine_cyclodeami...fna			0	19	36	52					0	73.2394	0	0.000261145	0.588359	0.000861433	2	0	2	0.5	0.5	0.00990099
1950778_bll4543.fna			0	19	36	52					0	73.2394	0	0.000261145	0.588359	0.000861433	3	0	3	0.25	0.25	0.2
172960_Stress_responsive_A-...fna			0	19	36	52					0	73.2394	0	0.000261145	0.588359	0.000861433	3	0	3	0.25	0.25	0.2
7886_hypothetical_protein.fna			0	19	36	52					0	73.2394	0	0.000261145	0.588359	0.000861433	2	0	2	0.5	0.5	0.049505
50294_hypothetical_protein.fna			0	19	36	52					0	73.2394	0	0.000261145	0.588359	0.000861433	2	0	2	0.5	0.5	0.019802
1950775_bll4540.fna			0	19	36	52					0	73.2394	0	0.000261145	0.588359	0.000861433	3	0	3	0.25	0.25	0.53125
1947995_frxA.fna			36	52	0	19					100	26.7606	inf	0.000261145	0.588359	0.000861433	2	2	0	0.5	0.5	0.00990099
1947807_bll1572.fna			10	2	26	69					27.7778	97.1831	13.2692	0.000272538	0.614029	0.000892484	2	1	1	1	1	0.71875
30263_TrbC-VIRB2_family_pr...fna			10	2	26	69					27.7778	97.1831	13.2692	0.000272538	0.614029	0.000892484	3	3	1	0.25	1	0.00990099
1947828_bll1593.fna,1947829_bll1594.fna,1947830_bll1595.fna			10	2	26	69					27.7778	97.1831	13.2692	0.000272538	0.614029	0.000892484	2	1	2	0.5	1	0.21875
7879_bioD1.fna			24	67	12	4					66.6667	5.6338	0.119403	0.000313219	0.705683	0.00102016	3	2	3	0.25	1	0.019802
1947825_bsr1590.fna,1947800_bll1565.fna,1947786_blr1551.fna			7	0	29	71					19.4444	100	inf	0.000320129	0.721251	0.00102016	1	1	0	1	1	0.0891089
1948210_blr1975.fna_NopBK			7	0	29	71					19.4444	100	inf	0.000320129	0.721251	0.00102016	2	2	0	0.5	0.5	0.00990099
1948101_blr1866.fna,1948387_bsr2152.fna			7	0	29	71					19.4444	100	inf	0.000320129	0.721251	0.00102016	1	1	0	1	1	0.019802
727140_hypothetical_protein.fna,727141_hypothetical_protein.fna			7	0	29	71					19.4444	100	inf	0.000320129	0.721251	0.00102016	1	1	0	1	1	0.0594059
734285_hypothetical_protein.fna			7	0	29	71					19.4444	100	inf	0.000320129	0.721251	0.00102016	1	1	0	1	1	0.0594059
929126_hypothetical_protein.fna			7	0	29	71					19.4444	100	inf	0.000320129	0.721251	0.00102016	1	1	0	1	1	0.118812
177552_cysD_1.fna			7	0	29	71					19.4444	100	inf	0.000320129	0.721251	0.00102016	2	2	0	0.5	0.5	0.0693069
929357_hypothetical_protein.fna			7	0	29	71					19.4444	100	inf	0.000320129	0.721251	0.00102016	1	1	0	1	1	0.46875
1947893_blr1658.fna			7	0	29	71					19.4444	100	inf	0.000320129	0.721251	0.00102016	1	1	0	1	1	0.108911
986667_hypothetical_protein.fna			7	0	29	71					19.4444	100	inf	0.000320129	0.721251	0.00102016	2	2	0	0.5	0.5	0.039604
1953180_bll6945.fna			7	0	29	71					19.4444	100	inf	0.000320129	0.721251	0.00102016	2	2	0	0.5	0.5	0.212121
1947908_blr1673.fna			7	0	29	71					19.4444	100	inf	0.000320129	0.721251	0.00102016	1	1	0	1	1	0.0594059
929164_hypothetical_protein.fna			7	0	29	71					19.4444	100	inf	0.000320129	0.721251	0.00102016	2	2	0	0.5	0.5	0.049505
1449_hypothetical_protein.fna			7	0	29	71					19.4444	100	inf	0.000320129	0.721251	0.00102016	2	2	0	0.5	0.5	0.108911
1948398_bll2163.fna			20	14	16	57					55.5556	80.2817	5.08929	0.000338904	0.76355	0.00107846	3	2	2	1	1	0.34375
26282_hypothetical_protein.fna			9	44	27	27					25	38.0282	0.204545	0.000434895	0.979819	0.00138197	3	3	3	0.25	0.25	0.00990099
20636_hypothetical_protein.fna			0	17	36	54					0	76.0563	0	0.000552984	1	0.00174004	1	0	1	1	1	0.0891089
26784_hypothetical_protein.fna			0	17	36	54					0	76.0563	0	0.000552984	1	0.00174004	2	0	2	0.5	0.5	0.049505
170681_precorrin_6A_synthas...fna			0	17	36	54					0	76.0563	0	0.000552984	1	0.00174004	3	0	3	0.25	0.25	0.21875
55676_hypothetical_protein.fna			0	17	36	54					0	76.0563	0	0.000552984	1	0.00174004	2	0	2	0.5	0.5	0.0594059
7784_hypothetical_protein.fna			0	17	36	54					0	76.0563	0	0.000552984	1	0.00174004	2	0	2	0.5	0.5	0.019802
20631_hypothetical_protein.fna			0	17	36	54					0	76.0563	0	0.000552984	1	0.00174004	2	0	2	0.5	0.5	0.0594059
29794_hypothetical_protein.fna			0	17	36	54					0	76.0563	0	0.000552984	1	0.00174004	2	0	2	0.5	0.5	0.0990099
77242_hypothetical_protein.fna			0	18	36	53					0	74.6479	0	0.000561712	1	0.00175282	3	0	3	0.25	0.25	0.019802
54707_gcdC.fna			0	18	36	53					0	74.6479	0	0.000561712	1	0.00175282	3	0	3	0.25	0.25	0.049505
172959_hypothetical_protein.fna			0	18	36	53					0	74.6479	0	0.000561712	1	0.00175282	3	0	3	0.25	0.25	0.2
1954022_bll7787.fna			0	18	36	53					0	74.6479	0	0.000561712	1	0.00175282	3	0	3	0.25	0.25	0.039604
27913_lodB.fna			0	18	36	53					0	74.6479	0	0.000561712	1	0.00175282	2	0	2	0.5	0.5	0.00990099
18163_hypothetical_protein.fna			0	18	36	53					0	74.6479	0	0.000561712	1	0.00175282	2	0	2	0.5	0.5	0.0792079
1947903_bll1668.fna,1947904_bll1669.fna			8	1	28	70					22.2222	98.5915	20	0.000625481	1	0.00193839	3	2	1	1	1	0.3125
1948343_blr2108.fna			8	1	28	70					22.2222	98.5915	20	0.000625481	1	0.00193839	2	2	1	0.5	1	0.00990099
1947906_blr1671.fna			8	1	28	70					22.2222	98.5915	20	0.000625481	1	0.00193839	2	2	1	0.5	1	0.00990099
1948162_bll1927.fna			8	1	28	70					22.2222	98.5915	20	0.000625481	1	0.00193839	2	2	1	0.5	1	0.029703
1947782_bsr1547.fna			22	64	14	7					61.1111	9.85915	0.171875	0.000655713	1	0.0020265	3	2	3	0.25	1	0.00990099
1947791_blr1556.fna			14	7	22	64					38.8889	90.1408	5.81818	0.000655713	1	0.0020265	3	2	2	1	1	0.3125
1443_gpmI.fna			1	21	35	50					2.77778	70.4225	0.0680272	0.000762103	1	0.00235208	3	1	3	0.25	1	0.28125
30268_hypothetical_protein.fna			9	2	27	69					25	97.1831	11.5	0.00081522	1	0.00250914	3	3	2	0.25	1	0.00990099
1947931_bsl1696.fna			9	2	27	69					25	97.1831	11.5	0.00081522	1	0.00250914	3	2	2	1	1	0.108911
1946258_blr0023.fna			15	8	21	63					41.6667	88.7324	5.625	0.000822524	1	0.00252472	3	3	3	0.25	0.25	0.00990099
1947854_trbG.fna			21	63	15	8					58.3333	11.2676	0.177778	0.000822524	1	0.00252472	3	2	3	0.25	1	0.00990099
16770_araD_2.fna			11	4	25	67					30.5556	94.3662	7.37	0.000877005	1	0.00268829	2	1	2	0.5	1	0.0891089
1947804_bll1569.fna			10	3	26	68					27.7778	95.7746	8.71795	0.000889482	1	0.00272283	3	2	2	1	1	0.164706
1948330_bioB.fna			25	25	11	46					69.4444	64.7887	4.18182	0.00101978	1	0.0029794	3	2	2	1	1	0.1875
70751_hypothetical_protein.fna			0	16	36	55					0	77.4648	0	0.00105161	1	0.0029794	2	0	2	0.5	0.5	0.029703
7887_hypothetical_protein.fna			0	16	36	55					0	77.4648	0	0.00105161	1	0.0029794	2	0	2	0.5	0.5	0.029703
55273_hypothetical_protein.fna			0	16	36	55					0	77.4648	0	0.00105161	1	0.0029794	2	0	2	0.5	0.5	0.019802
56552_hypothetical_protein.fna			0	16	36	55					0	77.4648	0	0.00105161	1	0.0029794	1	0	1	1	1	0.0594059
1391_hypothetical_protein.fna			0	16	36	55					0	77.4648	0	0.00105161	1	0.0029794	2	0	2	0.5	0.5	0.0792079
22043_fabG_23.fna			0	16	36	55					0	77.4648	0	0.00105161	1	0.0029794	3	0	3	0.25	0.25	0.0594059
26281_hypothetical_protein.fna			0	16	36	55					0	77.4648	0	0.00105161	1	0.0029794	2	0	2	0.5	0.5	0.039604
863_hypothetical_protein.fna			0	16	36	55					0	77.4648	0	0.00105161	1	0.0029794	2	0	2	0.5	0.5	0.029703
727471_hypothetical_protein.fna			6	0	30	71					16.6667	100	inf	0.00107777	1	0.0029794	1	1	0	1	1	0.0792079
964389_hypothetical_protein.fna			6	0	30	71					16.6667	100	inf	0.00107777	1	0.0029794	1	1	0	1	1	0.029703
742180_hypothetical_protein.fna			6	0	30	71					16.6667	100	inf	0.00107777	1	0.0029794	1	1	0	1	1	0.34375
1948171_blr1936.fna,1948160_bll1925.fna,1946291_blr0056.fna,1948156_bll1921.fna,1948183_bll1948.fna,1947905_blr1670.fna,1948179_bll1944.fna,1948152_bll1917.fna,1947898_blr1663.fna,1947899_blr1664.fna			6	0	30	71					16.6667	100	inf	0.00107777	1	0.0029794	1	1	0	1	1	0.0990099
1436_gcvA_1.fna			6	0	30	71					16.6667	100	inf	0.00107777	1	0.0029794	2	2	0	0.5	0.5	0.00990099
1948089_blr1854.fna			6	0	30	71					16.6667	100	inf	0.00107777	1	0.0029794	1	1	0	1	1	0.00990099
1948321_bsl2086.fna			6	0	30	71					16.6667	100	inf	0.00107777	1	0.0029794	1	1	0	1	1	0.019802
1948147_blr1912.fna_NopAN			6	0	30	71					16.6667	100	inf	0.00107777	1	0.0029794	2	2	0	0.5	0.5	0.049505
736881_hypothetical_protein.fna			6	0	30	71					16.6667	100	inf	0.00107777	1	0.0029794	1	1	0	1	1	0.019802
622154_hypothetical_protein.fna			6	0	30	71					16.6667	100	inf	0.00107777	1	0.0029794	1	1	0	1	1	0.00990099
762907_8-amino-7-oxononanoa...fna,763624_hypothetical_protein.fna,614891_hypothetical_protein.fna,616234_fixJ.fna,762911_branched-chain_amino...fna,762865_hypothetical_protein.fna,760650_nodulation_protein.fna,760663_hypothetical_protein.fna,763617_hypothetical_protein.fna,762891_oxygen-independent_c...fna,1946242_bll0007.fna,1951739_bll5504.fna,762218_GntR_family_transcri...fna,762889_transcript…			6	0	30	71					16.6667	100	inf	0.00107777	1	0.0029794	2	2	0	0.5	0.5	0.40625
1947975_blr1740.fna			6	0	30	71					16.6667	100	inf	0.00107777	1	0.0029794	1	1	0	1	1	0.00990099
1002613_DUF1521_domain-conta...fna			6	0	30	71					16.6667	100	inf	0.00107777	1	0.0029794	1	1	0	1	1	0.00990099
727625_hypothetical_protein.fna			6	0	30	71					16.6667	100	inf	0.00107777	1	0.0029794	1	1	0	1	1	0.21875
727146_hypothetical_protein.fna			6	0	30	71					16.6667	100	inf	0.00107777	1	0.0029794	1	1	0	1	1	0.019802
1948100_blr1865.fna			6	0	30	71					16.6667	100	inf	0.00107777	1	0.0029794	2	2	0	0.5	0.5	0.019802
780528_insulinase_family_pr...fna			6	0	30	71					16.6667	100	inf	0.00107777	1	0.0029794	2	2	0	0.5	0.5	0.28125
26344_hypothetical_protein.fna			6	0	30	71					16.6667	100	inf	0.00107777	1	0.0029794	2	2	0	0.5	0.5	0.0693069
929537_hypothetical_protein.fna			6	0	30	71					16.6667	100	inf	0.00107777	1	0.0029794	1	1	0	1	1	0.108911
736832_hypothetical_protein.fna			6	0	30	71					16.6667	100	inf	0.00107777	1	0.0029794	1	1	0	1	1	0.039604
1948068_blr1833.fna			6	0	30	71					16.6667	100	inf	0.00107777	1	0.0029794	1	1	0	1	1	0.029703
1948312_blr2077.fna			6	0	30	71					16.6667	100	inf	0.00107777	1	0.0029794	2	2	0	0.5	0.5	0.019802
1947831_bsl1596.fna,1947811_bll1576.fna			6	0	30	71					16.6667	100	inf	0.00107777	1	0.0029794	1	1	0	1	1	0.108911
53180_IS66_Orf2_like_prote...fna			6	0	30	71					16.6667	100	inf	0.00107777	1	0.0029794	3	3	0	0.25	0.25	0.194444
929127_hypothetical_protein.fna			6	0	30	71					16.6667	100	inf	0.00107777	1	0.0029794	1	1	0	1	1	0.019802
1947926_blr1691.fna			3	27	33	44					8.33333	61.9718	0.148148	0.00120402	1	0.00332432	3	2	3	0.25	1	0.019802
1947892_blr1657.fna			13	7	23	64					36.1111	90.1408	5.1677	0.00163987	1	0.00452218	2	2	2	0.5	0.5	0.00990099
1947983_blr1748.fna			29	70	7	1					80.5556	1.40845	0.0591837	0.00191117	1	0.00523192	2	1	1	1	1	0.96875
1948337_panC.fna,1948336_panB.fna			29	70	7	1					80.5556	1.40845	0.0591837	0.00191117	1	0.00523192	3	1	2	1	1	0.5
1947810_blr1575.fna			7	1	29	70					19.4444	98.5915	16.8966	0.00191117	1	0.00523192	1	1	1	1	1	0.029703
426081_mmgC_1.fna			7	1	29	70					19.4444	98.5915	16.8966	0.00191117	1	0.00523192	2	2	1	0.5	1	0.0891089
1947890_blr1655.fna			7	1	29	70					19.4444	98.5915	16.8966	0.00191117	1	0.00523192	2	2	1	0.5	1	0.00990099
1947942_blr1707.fna			16	11	20	60					44.4444	84.507	4.36364	0.00193165	1	0.00527517	3	2	3	0.25	1	0.00990099
1947941_blr1706.fna			16	11	20	60					44.4444	84.507	4.36364	0.00193165	1	0.00527517	3	2	3	0.25	1	0.019802
171761_fpr_1.fna			0	15	36	56					0	78.8732	0	0.00209007	1	0.0056462	3	0	3	0.25	0.25	0.049505
1954541_blr8306.fna			0	15	36	56					0	78.8732	0	0.00209007	1	0.0056462	3	0	3	0.25	0.25	0.0594059
47832_hypothetical_protein.fna			0	15	36	56					0	78.8732	0	0.00209007	1	0.0056462	2	0	2	0.5	0.5	0.039604
97380_Autoinducer_binding_...fna			0	15	36	56					0	78.8732	0	0.00209007	1	0.0056462	2	0	2	0.5	0.5	0.019802
7770_hypothetical_protein.fna			0	15	36	56					0	78.8732	0	0.00209007	1	0.0056462	2	0	2	0.5	0.5	0.039604
4394_intA_4.fna			0	15	36	56					0	78.8732	0	0.00209007	1	0.0056462	2	0	2	0.5	0.5	0.039604
7723_pabB_3.fna			0	15	36	56					0	78.8732	0	0.00209007	1	0.0056462	2	0	2	0.5	0.5	0.029703
17978_Transposase.fna			0	15	36	56					0	78.8732	0	0.00209007	1	0.0056462	3	0	3	0.25	0.25	0.039604
71351_hypothetical_protein.fna			0	15	36	56					0	78.8732	0	0.00209007	1	0.0056462	2	0	2	0.5	0.5	0.029703
29872_Phage_integrase_fami...fna			0	14	36	57					0	80.2817	0	0.00228851	1	0.00605165	2	0	2	0.5	0.5	0.019802
22058_cph2_14.fna			0	14	36	57					0	80.2817	0	0.00228851	1	0.00605165	3	0	3	0.25	0.25	0.183673
7786_Transposase-_Mutator...fna			0	14	36	57					0	80.2817	0	0.00228851	1	0.00605165	2	0	2	0.5	0.5	0.019802
6743_hypothetical_protein.fna			0	14	36	57					0	80.2817	0	0.00228851	1	0.00605165	2	0	2	0.5	0.5	0.0594059
3165_hypothetical_protein.fna			0	14	36	57					0	80.2817	0	0.00228851	1	0.00605165	2	0	2	0.5	0.5	0.15625
170643_Cytochrome_P450_107B...fna			0	14	36	57					0	80.2817	0	0.00228851	1	0.00605165	2	0	2	0.5	0.5	0.21875
858_hypothetical_protein.fna			0	14	36	57					0	80.2817	0	0.00228851	1	0.00605165	2	0	2	0.5	0.5	0.019802
153158_Autoinducer_syntheta...fna			0	14	36	57					0	80.2817	0	0.00228851	1	0.00605165	3	0	3	0.25	0.25	0.049505
173817_hypothetical_protein.fna			0	14	36	57					0	80.2817	0	0.00228851	1	0.00605165	3	0	3	0.25	0.25	0.0792079
7783_intA_2.fna			0	14	36	57					0	80.2817	0	0.00228851	1	0.00605165	2	0	2	0.5	0.5	0.039604
231394_hypothetical_protein.fna			0	14	36	57					0	80.2817	0	0.00228851	1	0.00605165	3	0	3	0.25	0.25	0.118812
31743_fitB_1.fna			0	14	36	57					0	80.2817	0	0.00228851	1	0.00605165	3	0	3	0.25	0.25	0.128713
74793_hypothetical_protein.fna			0	14	36	57					0	80.2817	0	0.00228851	1	0.00605165	2	0	2	0.5	0.5	0.0693069
66653_hypothetical_protein.fna			0	14	36	57					0	80.2817	0	0.00228851	1	0.00605165	3	0	3	0.25	0.25	0.029703
26_cspA_9.fna			0	14	36	57					0	80.2817	0	0.00228851	1	0.00605165	2	0	2	0.5	0.5	0.108911
1953170_hupI.fna,1953169_hupJ.fna			0	14	36	57					0	80.2817	0	0.00228851	1	0.00605165	3	0	3	0.25	0.25	0.2
7865_Integrase_core_domai...fna			0	14	36	57					0	80.2817	0	0.00228851	1	0.00605165	3	0	3	0.25	0.25	0.0891089
1947819_bll1584.fna			8	2	28	69					22.2222	97.1831	9.85714	0.00233755	1	0.00616686	2	1	1	1	1	0.59375
355968_hypothetical_protein.fna			8	2	28	69					22.2222	97.1831	9.85714	0.00233755	1	0.00616686	3	3	2	0.25	1	0.00990099
1946273_bsr0038.fna			9	3	27	68					25	95.7746	7.55556	0.00244327	1	0.00642319	3	2	2	1	1	0.0891089
205160_hypothetical_protein.fna			9	3	27	68					25	95.7746	7.55556	0.00244327	1	0.00642319	3	2	1	1	1	0.59375
1952524_bsl6289.fna			9	3	27	68					25	95.7746	7.55556	0.00244327	1	0.00642319	2	2	1	0.5	1	0.029703
7653_hypothetical_protein.fna			3	25	33	46					8.33333	64.7887	0.167273	0.00245259	1	0.0064402	2	1	2	0.5	1	0.00990099
6148_kgtP_1.fna			11	5	25	66					30.5556	92.9577	5.808	0.00285572	1	0.00747264	2	1	2	0.5	1	0.0891089
1949538_blr3303.fna			11	5	25	66					30.5556	92.9577	5.808	0.00285572	1	0.00747264	2	1	2	0.5	1	0.019802
50073_hypothetical_protein.fna			11	5	25	66					30.5556	92.9577	5.808	0.00285572	1	0.00747264	3	3	2	0.25	1	0.00990099
19840_lasI.fna			1	18	35	53					2.77778	74.6479	0.084127	0.00292786	1	0.00764364	2	1	2	0.5	1	0.029703
25544_Integrase_core_domai...fna			1	18	35	53					2.77778	74.6479	0.084127	0.00292786	1	0.00764364	3	1	3	0.25	1	0.00990099
1950779_bll4544.fna			1	19	35	52					2.77778	73.2394	0.0781955	0.00294452	1	0.00767823	3	1	3	0.25	1	0.40625
1954498_bsr8263.fna			15	10	21	61					41.6667	85.9155	4.35714	0.00306017	1	0.00797059	3	3	1	0.25	1	0.00990099
1948238_bll2003.fna			31	71	5	0					86.1111	0	0	0.00354621	1	0.00892693	2	0	2	0.5	0.5	0.0990099
1948627_blr2392.fna			5	0	31	71					13.8889	100	inf	0.00354621	1	0.00892693	3	3	0	0.25	0.25	0.0693069
983123_hypothetical_protein.fna			5	0	31	71					13.8889	100	inf	0.00354621	1	0.00892693	2	2	0	0.5	0.5	0.039604
122077_hypothetical_protein.fna			5	0	31	71					13.8889	100	inf	0.00354621	1	0.00892693	1	1	0	1	1	0.039604
1952407_blr6172.fna			5	0	31	71					13.8889	100	inf	0.00354621	1	0.00892693	2	2	0	0.5	0.5	0.46875
1948182_blr1947.fna,1948153_bll1918.fna,1948178_bll1943.fna,1948173_bll1938.fna,1948184_bll1949.fna,1948168_blr1933.fna,1948177_bll1942.fna,1948181_bll1946.fna,1948174_bsl1939.fna			5	0	31	71					13.8889	100	inf	0.00354621	1	0.00892693	1	1	0	1	1	0.34375
929257_hypothetical_protein.fna			5	0	31	71					13.8889	100	inf	0.00354621	1	0.00892693	1	1	0	1	1	0.0792079
764817_hypothetical_protein.fna,1953075_blr6840.fna			5	0	31	71					13.8889	100	inf	0.00354621	1	0.00892693	2	2	0	0.5	0.5	0.108911
739697_hypothetical_protein.fna			5	0	31	71					13.8889	100	inf	0.00354621	1	0.00892693	2	2	0	0.5	0.5	0.00990099
1947963_hupK.fna			5	0	31	71					13.8889	100	inf	0.00354621	1	0.00892693	1	1	0	1	1	0.039604
757248_hypothetical_protein.fna_NopD.2		NopD.2 effector	5	0	31	71					13.8889	100	inf	0.00354621	1	0.00892693	3	3	0	0.25	0.25	0.00990099
1012299_DUF3551_domain-conta...fna,1422_hypothetical_protein.fna			5	0	31	71					13.8889	100	inf	0.00354621	1	0.00892693	1	1	0	1	1	0.375
1947251_bll1016.fna,1951461_groES1.fna,1947522_bll1287.fna,767108_hypothetical_protein.fna,1946241_nrdB.fna			5	0	31	71					13.8889	100	inf	0.00354621	1	0.00892693	2	2	0	0.5	0.5	0.28125
795653_hypothetical_protein.fna			5	0	31	71					13.8889	100	inf	0.00354621	1	0.00892693	2	2	0	0.5	0.5	0.0693069
780232_transposase.fna			5	0	31	71					13.8889	100	inf	0.00354621	1	0.00892693	2	2	0	0.5	0.5	0.039604
617128_TauD-TfdA_family_dio...fna			5	0	31	71					13.8889	100	inf	0.00354621	1	0.00892693	3	3	0	0.25	0.25	0.00990099
1948207_bsr1972.fna			23	24	13	47					63.8889	66.1972	3.46474	0.00395544	1	0.00994598	3	3	3	0.25	0.25	0.00990099
74693_hypothetical_protein.fna			0	13	36	58					0	81.6901	0	0.00409718	1	0.0101106	2	0	2	0.5	0.5	0.118812
31540_hypothetical_protein.fna			0	13	36	58					0	81.6901	0	0.00409718	1	0.0101106	2	0	2	0.5	0.5	0.0990099
74990_hypothetical_protein.fna			0	13	36	58					0	81.6901	0	0.00409718	1	0.0101106	2	0	2	0.5	0.5	0.0693069
4393_hypothetical_protein.fna			0	13	36	58					0	81.6901	0	0.00409718	1	0.0101106	2	0	2	0.5	0.5	0.029703
102269_hypothetical_protein.fna			0	13	36	58					0	81.6901	0	0.00409718	1	0.0101106	2	0	2	0.5	0.5	0.0594059
22092_hypothetical_protein.fna			0	13	36	58					0	81.6901	0	0.00409718	1	0.0101106	3	0	3	0.25	0.25	0.039604
93559_mazE.fna			0	13	36	58					0	81.6901	0	0.00409718	1	0.0101106	2	0	2	0.5	0.5	0.75
27255_xerC_4.fna			0	13	36	58					0	81.6901	0	0.00409718	1	0.0101106	2	0	2	0.5	0.5	0.166667
50218_hypothetical_protein.fna			0	13	36	58					0	81.6901	0	0.00409718	1	0.0101106	2	0	2	0.5	0.5	0.019802
25681_hypothetical_protein.fna			0	13	36	58					0	81.6901	0	0.00409718	1	0.0101106	2	0	2	0.5	0.5	0.0693069
25695_Autoinducer_syntheta...fna			0	13	36	58					0	81.6901	0	0.00409718	1	0.0101106	2	0	2	0.5	0.5	0.039604
130208_hypothetical_protein.fna			0	13	36	58					0	81.6901	0	0.00409718	1	0.0101106	2	0	2	0.5	0.5	0.0990099
3849_hypothetical_protein.fna			0	13	36	58					0	81.6901	0	0.00409718	1	0.0101106	2	0	2	0.5	0.5	0.0594059
1950647_bll4412.fna			0	13	36	58					0	81.6901	0	0.00409718	1	0.0101106	3	0	3	0.25	0.25	0.190476
138309_hypothetical_protein.fna			0	13	36	58					0	81.6901	0	0.00409718	1	0.0101106	2	0	2	0.5	0.5	0.029703
74987_hypothetical_protein.fna			0	13	36	58					0	81.6901	0	0.00409718	1	0.0101106	2	0	2	0.5	0.5	0.0990099
22074_hypothetical_protein.fna			0	13	36	58					0	81.6901	0	0.00409718	1	0.0101106	3	0	3	0.25	0.25	0.25
1947801_bll1566.fna			10	4	26	67					27.7778	94.3662	6.44231	0.00431917	1	0.0106351	2	1	1	1	1	0.78125
28586_Putative_multidrug_e...fna			10	4	26	67					27.7778	94.3662	6.44231	0.00431917	1	0.0106351	3	1	3	0.25	1	0.039604
1947822_bll1587.fna			16	12	20	59					44.4444	83.0986	3.93333	0.00453324	1	0.01115	3	2	1	1	1	0.375
6149_paaF_7.fna,6154_ugl.fna			11	6	25	65					30.5556	91.5493	4.76667	0.00496249	1	0.0121659	2	1	2	0.5	1	0.039604
54694_phnW.fna			11	6	25	65					30.5556	91.5493	4.76667	0.00496249	1	0.0121659	3	3	3	0.25	0.25	0.00990099
3655_hypothetical_protein.fna			1	17	35	54					2.77778	76.0563	0.0907563	0.00531965	1	0.0130274	3	1	3	0.25	1	0.029703
446375_hypothetical_protein.fna			6	1	30	70					16.6667	98.5915	14	0.0056236	1	0.0136825	2	2	1	0.5	1	0.28125
198267_Integrase_core_domai...fna			6	1	30	70					16.6667	98.5915	14	0.0056236	1	0.0136825	3	3	1	0.25	1	0.029703
1948180_blr1945.fna			6	1	30	70					16.6667	98.5915	14	0.0056236	1	0.0136825	2	1	1	1	1	0.5625
30267_yjjL_1.fna			6	1	30	70					16.6667	98.5915	14	0.0056236	1	0.0136825	2	2	1	0.5	1	0.00990099
1948164_bll1929.fna,1948165_bll1930.fna			6	1	30	70					16.6667	98.5915	14	0.0056236	1	0.0136825	1	1	1	1	1	0.029703
7612_tpa_1.fna			4	26	32	45					11.1111	63.3803	0.216346	0.00603303	1	0.0146628	3	0	3	0.25	0.25	0.019802
1948334_bioA.fna			25	29	11	42					69.4444	59.1549	3.29154	0.00752137	1	0.0181197	3	2	2	1	1	0.53125
170683_hypothetical_protein.fna			0	12	36	59					0	83.0986	0	0.0076082	1	0.0181197	2	0	2	0.5	0.5	0.3125
173014_hypothetical_protein.fna			0	12	36	59					0	83.0986	0	0.0076082	1	0.0181197	3	0	3	0.25	0.25	0.0990099
25441_transposase.fna			0	12	36	59					0	83.0986	0	0.0076082	1	0.0181197	2	0	2	0.5	0.5	0.029703
170667_hypothetical_protein.fna			0	12	36	59					0	83.0986	0	0.0076082	1	0.0181197	1	0	1	1	1	0.34375
173902_hypothetical_protein.fna		tts box	0	12	36	59					0	83.0986	0	0.0076082	1	0.0181197	3	0	3	0.25	0.25	0.25
22089_pabB_3.fna			0	12	36	59					0	83.0986	0	0.0076082	1	0.0181197	3	0	3	0.25	0.25	0.108911
170651_hypothetical_protein.fna			0	12	36	59					0	83.0986	0	0.0076082	1	0.0181197	3	0	3	0.25	0.25	0.0693069
18143_hypothetical_protein.fna			0	12	36	59					0	83.0986	0	0.0076082	1	0.0181197	2	0	2	0.5	0.5	0.0594059
74988_hypothetical_protein.fna			0	12	36	59					0	83.0986	0	0.0076082	1	0.0181197	2	0	2	0.5	0.5	0.019802
22033_Transposase.fna			0	12	36	59					0	83.0986	0	0.0076082	1	0.0181197	2	0	2	0.5	0.5	0.118812
18206_Transposase-_Mutator...fna			0	12	36	59					0	83.0986	0	0.0076082	1	0.0181197	2	0	2	0.5	0.5	0.2
171639_hypothetical_protein.fna			0	12	36	59					0	83.0986	0	0.0076082	1	0.0181197	2	0	2	0.5	0.5	0.21875
171746_hypothetical_protein.fna			0	12	36	59					0	83.0986	0	0.0076082	1	0.0181197	2	0	2	0.5	0.5	0.039604
56597_hypothetical_protein.fna			0	12	36	59					0	83.0986	0	0.0076082	1	0.0181197	1	0	1	1	1	1
1948512_blr2277.fna			0	12	36	59					0	83.0986	0	0.0076082	1	0.0181197	3	0	3	0.25	0.25	0.205882
55716_hypothetical_protein.fna			0	12	36	59					0	83.0986	0	0.0076082	1	0.0181197	3	0	3	0.25	0.25	0.049505
7782_intA_1.fna			0	12	36	59					0	83.0986	0	0.0076082	1	0.0181197	2	0	2	0.5	0.5	0.049505
173009_hypothetical_protein.fna			0	12	36	59					0	83.0986	0	0.0076082	1	0.0181197	3	0	3	0.25	0.25	0.59375
1946277_bll0042.fna			1	16	35	55					2.77778	77.4648	0.0982143	0.00992836	1	0.0236205	3	1	3	0.25	1	0.00990099
34551_IS2_transposase_TnpB.fna			1	15	35	56					2.77778	78.8732	0.106667	0.0104506	1	0.0240117	3	1	3	0.25	1	0.00990099
744802_hypothetical_protein.fna			4	0	32	71					11.1111	100	inf	0.0114143	1	0.0240117	1	1	0	1	1	0.4375
305758_hypothetical_protein.fna			4	0	32	71					11.1111	100	inf	0.0114143	1	0.0240117	2	2	0	0.5	0.5	0.019802
1953918_bsr7683.fna			4	0	32	71					11.1111	100	inf	0.0114143	1	0.0240117	2	2	0	0.5	0.5	0.00990099
627761_hypothetical_protein.fna,779445_hypothetical_protein.fna,782263_hypothetical_protein.fna,782162_TetR-AcrR_family_tra...fna,778164_hypothetical_protein.fna,790928_aspartate-tyrosine-a...fna,762136_hypothetical_protein.fna,779084_hypothetical_protein.fna,778923_hypothetical_protein.fna,1953036_blr6801.fna,798140_hypothetical_protein.fna,1951455_hspE.fna,779085_hypothetical_protein.fna,782280…			4	0	32	71					11.1111	100	inf	0.0114143	1	0.0240117	1	1	0	1	1	0.84375
1947940_blr1705.fna_NopD.3		NopD.3 effector	4	0	32	71					11.1111	100	inf	0.0114143	1	0.0240117	2	2	0	0.5	0.5	0.00990099
882200_HD_domain-containing...fna			4	0	32	71					11.1111	100	inf	0.0114143	1	0.0240117	1	1	0	1	1	0.108911
177553_cysNC_1.fna			4	0	32	71					11.1111	100	inf	0.0114143	1	0.0240117	2	2	0	0.5	0.5	0.0792079
1011195_O-acetylhomoserine_a...fna			4	0	32	71					11.1111	100	inf	0.0114143	1	0.0240117	2	2	0	0.5	0.5	0.00990099
929376_hypothetical_protein.fna			4	0	32	71					11.1111	100	inf	0.0114143	1	0.0240117	1	1	0	1	1	0.0594059
929505_hypothetical_protein.fna			4	0	32	71					11.1111	100	inf	0.0114143	1	0.0240117	1	1	0	1	1	0.049505
1947877_bll1642.fna			4	0	32	71					11.1111	100	inf	0.0114143	1	0.0240117	1	1	0	1	1	0.029703
739705_hypothetical_protein.fna			4	0	32	71					11.1111	100	inf	0.0114143	1	0.0240117	2	2	0	0.5	0.5	0.0990099
736248_hypothetical_protein.fna			4	0	32	71					11.1111	100	inf	0.0114143	1	0.0240117	2	2	0	0.5	0.5	0.0792079
727192_hypothetical_protein.fna,727492_hypothetical_protein.fna,1954532_blr8297.fna,727343_hypothetical_protein.fna,727293_hypothetical_protein.fna			4	0	32	71					11.1111	100	inf	0.0114143	1	0.0240117	1	1	0	1	1	0.75
2749_hypothetical_protein.fna			4	0	32	71					11.1111	100	inf	0.0114143	1	0.0240117	2	2	0	0.5	0.5	0.0792079
1954442_bll8207.fna			4	0	32	71					11.1111	100	inf	0.0114143	1	0.0240117	1	1	0	1	1	0.128713
236004_Transposase_IS66_fam...fna			4	0	32	71					11.1111	100	inf	0.0114143	1	0.0240117	3	3	0	0.25	0.25	0.049505
1948159_bll1924.fna			4	0	32	71					11.1111	100	inf	0.0114143	1	0.0240117	1	1	0	1	1	0.0891089
1948196_blr1961.fna			4	0	32	71					11.1111	100	inf	0.0114143	1	0.0240117	1	1	0	1	1	0.0594059
1948390_bll2155.fna			4	0	32	71					11.1111	100	inf	0.0114143	1	0.0240117	1	1	0	1	1	0.118812
801554_hypothetical_protein.fna			4	0	32	71					11.1111	100	inf	0.0114143	1	0.0240117	2	2	0	0.5	0.5	0.28125
24263_cph2_5.fna			4	0	32	71					11.1111	100	inf	0.0114143	1	0.0240117	1	1	0	1	1	0.108911
936140_hypothetical_protein.fna			4	0	32	71					11.1111	100	inf	0.0114143	1	0.0240117	1	1	0	1	1	0.0594059
727239_hypothetical_protein.fna			4	0	32	71					11.1111	100	inf	0.0114143	1	0.0240117	1	1	0	1	1	0.28125
964102_hypothetical_protein.fna_innB.7		innB.7 effector	4	0	32	71					11.1111	100	inf	0.0114143	1	0.0240117	1	1	0	1	1	0.0792079
611242_hypothetical_protein.fna			4	0	32	71					11.1111	100	inf	0.0114143	1	0.0240117	2	2	0	0.5	0.5	0.181818
983126_hypothetical_protein.fna,59_hypothetical_protein.fna			4	0	32	71					11.1111	100	inf	0.0114143	1	0.0240117	2	2	0	0.5	0.5	0.194444
929344_hypothetical_protein.fna			4	0	32	71					11.1111	100	inf	0.0114143	1	0.0240117	2	2	0	0.5	0.5	0.019802
929334_hypothetical_protein.fna,929331_hypothetical_protein.fna,178885_ghrB_2.fna			4	0	32	71					11.1111	100	inf	0.0114143	1	0.0240117	1	1	0	1	1	0.039604
1948073_blr1838.fna			4	0	32	71					11.1111	100	inf	0.0114143	1	0.0240117	1	1	0	1	1	0.039604
984336_hypothetical_protein.fna			4	0	32	71					11.1111	100	inf	0.0114143	1	0.0240117	2	2	0	0.5	0.5	0.029703
1949012_blr2777.fna			4	0	32	71					11.1111	100	inf	0.0114143	1	0.0240117	2	2	0	0.5	0.5	0.5
1009819_hypothetical_protein.fna			4	0	32	71					11.1111	100	inf	0.0114143	1	0.0240117	2	2	0	0.5	0.5	0.159091
739599_hypothetical_protein.fna			4	0	32	71					11.1111	100	inf	0.0114143	1	0.0240117	1	1	0	1	1	0.029703
1947952_blr1717.fna			4	0	32	71					11.1111	100	inf	0.0114143	1	0.0240117	2	2	0	0.5	0.5	0.00990099
609300_hypothetical_protein.fna			4	0	32	71					11.1111	100	inf	0.0114143	1	0.0240117	2	2	0	0.5	0.5	0.186047
985475_hypothetical_protein.fna			4	0	32	71					11.1111	100	inf	0.0114143	1	0.0240117	2	2	0	0.5	0.5	0.212121
1948669_bll2434.fna			4	0	32	71					11.1111	100	inf	0.0114143	1	0.0240117	2	2	0	0.5	0.5	0.4375
1948399_bsr2164.fna			4	0	32	71					11.1111	100	inf	0.0114143	1	0.0240117	1	1	0	1	1	0.029703
1948384_blr2149.fna			32	71	4	0					88.8889	0	0	0.0114143	1	0.0240117	2	0	2	0.5	0.5	0.128713
1948383_fpps.fna			32	71	4	0					88.8889	0	0	0.0114143	1	0.0240117	2	0	2	0.5	0.5	0.108911
1952592_blr6357.fna			11	7	25	64					30.5556	90.1408	4.02286	0.0122047	1	0.0256504	2	1	2	0.5	1	0.019802
1948017_blr1782.fna			3	21	33	50					8.33333	70.4225	0.21645	0.0140718	1	0.0295194	3	2	3	0.25	1	0.00990099
16688_hypothetical_protein.fna			3	21	33	50					8.33333	70.4225	0.21645	0.0140718	1	0.0295194	3	3	2	0.25	1	0.00990099
1954026_blr7791.fna			0	11	36	60					0	84.507	0	0.014661	1	0.0301379	2	0	2	0.5	0.5	0.0891089
171677_hypothetical_protein.fna			0	11	36	60					0	84.507	0	0.014661	1	0.0301379	1	0	1	1	1	0.2
1951102_bll4867.fna,170642_hypothetical_protein.fna,93558_mazF.fna,171730_luxR_1.fna			0	11	36	60					0	84.507	0	0.014661	1	0.0301379	1	0	1	1	1	0.53125
19795_hypothetical_protein.fna			0	11	36	60					0	84.507	0	0.014661	1	0.0301379	2	0	2	0.5	0.5	0.148515
170663_hypothetical_protein.fna			0	11	36	60					0	84.507	0	0.014661	1	0.0301379	2	0	2	0.5	0.5	0.049505
71681_hypothetical_protein.fna			0	11	36	60					0	84.507	0	0.014661	1	0.0301379	2	0	2	0.5	0.5	0.108911
7854_hypothetical_protein.fna			0	11	36	60					0	84.507	0	0.014661	1	0.0301379	1	0	1	1	1	0.166667
170682_hypothetical_protein.fna			0	11	36	60					0	84.507	0	0.014661	1	0.0301379	1	0	1	1	1	0.46875
23447_hypothetical_protein.fna			0	11	36	60					0	84.507	0	0.014661	1	0.0301379	1	0	1	1	1	0.0594059
16812_VirK_protein.fna			0	11	36	60					0	84.507	0	0.014661	1	0.0301379	3	0	3	0.25	0.25	0.5625
207643_todT_2.fna			0	11	36	60					0	84.507	0	0.014661	1	0.0301379	3	0	3	0.25	0.25	0.21875
7724_hypothetical_protein.fna			0	11	36	60					0	84.507	0	0.014661	1	0.0301379	1	0	1	1	1	0.0693069
185996_hypothetical_protein.fna			0	11	36	60					0	84.507	0	0.014661	1	0.0301379	2	0	2	0.5	0.5	0.0891089
237720_hypothetical_protein.fna			0	11	36	60					0	84.507	0	0.014661	1	0.0301379	3	0	3	0.25	0.25	0.0891089
234165_hypothetical_protein.fna			0	11	36	60					0	84.507	0	0.014661	1	0.0301379	2	0	2	0.5	0.5	0.205882
25975_hypothetical_protein.fna			0	11	36	60					0	84.507	0	0.014661	1	0.0301379	2	0	2	0.5	0.5	0.172414
47791_hypothetical_protein.fna			0	11	36	60					0	84.507	0	0.014661	1	0.0301379	1	0	1	1	1	0.039604
71673_hypothetical_protein.fna			0	11	36	60					0	84.507	0	0.014661	1	0.0301379	3	0	3	0.25	0.25	0.128713
17_hypothetical_protein.fna			0	11	36	60					0	84.507	0	0.014661	1	0.0301379	1	0	1	1	1	0.194444
74743_Transposase_DDE_doma...fna			0	10	36	61					0	85.9155	0	0.0154785	1	0.0309707	3	0	3	0.25	0.25	0.0594059
23464_pabB_2.fna			0	10	36	61					0	85.9155	0	0.0154785	1	0.0309707	1	0	1	1	1	0.0594059
54728_lasI.fna			0	10	36	61					0	85.9155	0	0.0154785	1	0.0309707	2	0	2	0.5	0.5	0.25
173834_hypothetical_protein.fna			0	10	36	61					0	85.9155	0	0.0154785	1	0.0309707	1	0	1	1	1	0.4375
231392_hypothetical_protein.fna			0	10	36	61					0	85.9155	0	0.0154785	1	0.0309707	2	0	2	0.5	0.5	0.5625
7785_hypothetical_protein.fna			0	10	36	61					0	85.9155	0	0.0154785	1	0.0309707	2	0	2	0.5	0.5	0.0891089
31547_3-methyl-2-oxobutano...fna			0	10	36	61					0	85.9155	0	0.0154785	1	0.0309707	1	0	1	1	1	0.118812
25728_hypothetical_protein.fna			0	10	36	61					0	85.9155	0	0.0154785	1	0.0309707	2	0	2	0.5	0.5	0.0990099
54749_hypothetical_protein.fna			0	10	36	61					0	85.9155	0	0.0154785	1	0.0309707	2	0	2	0.5	0.5	0.21875
19837_hypothetical_protein.fna			0	10	36	61					0	85.9155	0	0.0154785	1	0.0309707	2	0	2	0.5	0.5	0.212121
23453_pphA_3.fna			0	10	36	61					0	85.9155	0	0.0154785	1	0.0309707	2	0	2	0.5	0.5	0.049505
22090_hypothetical_protein.fna			0	10	36	61					0	85.9155	0	0.0154785	1	0.0309707	2	0	2	0.5	0.5	0.28125
54009_hypothetical_protein.fna			0	10	36	61					0	85.9155	0	0.0154785	1	0.0309707	2	0	2	0.5	0.5	0.0990099
19614_hypothetical_protein.fna			0	10	36	61					0	85.9155	0	0.0154785	1	0.0309707	2	0	2	0.5	0.5	0.0792079
10711_hypothetical_protein.fna			0	10	36	61					0	85.9155	0	0.0154785	1	0.0309707	2	0	2	0.5	0.5	0.108911
74766_hypothetical_protein.fna			0	10	36	61					0	85.9155	0	0.0154785	1	0.0309707	1	0	1	1	1	0.049505
58383_hypothetical_protein.fna			0	10	36	61					0	85.9155	0	0.0154785	1	0.0309707	2	0	2	0.5	0.5	0.21875
18632_hypothetical_protein.fna			0	10	36	61					0	85.9155	0	0.0154785	1	0.0309707	2	0	2	0.5	0.5	0.71875
71669_hypothetical_protein.fna,71668_hypothetical_protein.fna,71670_hypothetical_protein.fna,71676_hypothetical_protein.fna			0	10	36	61					0	85.9155	0	0.0154785	1	0.0309707	2	0	2	0.5	0.5	0.21875
97175_hypothetical_protein.fna			0	10	36	61					0	85.9155	0	0.0154785	1	0.0309707	2	0	2	0.5	0.5	0.0990099
25675_groL3_1.fna			0	10	36	61					0	85.9155	0	0.0154785	1	0.0309707	2	0	2	0.5	0.5	0.029703
173828_hypothetical_protein.fna			0	10	36	61					0	85.9155	0	0.0154785	1	0.0309707	1	0	1	1	1	0.28125
3779_Transposase.fna			0	10	36	61					0	85.9155	0	0.0154785	1	0.0309707	2	0	2	0.5	0.5	0.34375
313884_hypothetical_protein.fna			0	10	36	61					0	85.9155	0	0.0154785	1	0.0309707	1	0	1	1	1	0.65625
173002_hypothetical_protein.fna			0	10	36	61					0	85.9155	0	0.0154785	1	0.0309707	1	0	1	1	1	0.181818
25676_Prolyl_endopeptidase...fna			0	10	36	61					0	85.9155	0	0.0154785	1	0.0309707	2	0	2	0.5	0.5	0.25
96569_hypothetical_protein.fna			0	10	36	61					0	85.9155	0	0.0154785	1	0.0309707	3	0	3	0.25	0.25	0.210526
443956_Nickel-dependent_hyd...fna			5	1	31	70					13.8889	98.5915	11.2903	0.0158884	1	0.0317064	2	1	1	1	1	0.5625
1948169_blr1934.fna			5	1	31	70					13.8889	98.5915	11.2903	0.0158884	1	0.0317064	2	1	1	1	1	0.4375
211067_sbcC.fna			5	1	31	70					13.8889	98.5915	11.2903	0.0158884	1	0.0317064	1	1	1	1	1	0.0693069
209018_Peptidase_M16_inacti...fna			6	2	30	69					16.6667	97.1831	6.9	0.0167609	1	0.0332415	3	2	1	1	1	0.375
331067_hypothetical_protein.fna			6	2	30	69					16.6667	97.1831	6.9	0.0167609	1	0.0332415	3	2	1	1	1	0.40625
446377_FAD_dependent_oxidor...fna,446381_metG_1.fna,49020_alr_2.fna			6	2	30	69					16.6667	97.1831	6.9	0.0167609	1	0.0332415	2	2	1	0.5	1	0.029703
212168_arnB_2.fna,205178_MarR_family_protein.fna			6	2	30	69					16.6667	97.1831	6.9	0.0167609	1	0.0332415	3	2	1	1	1	0.75
2703_Transposase_IS66_fam...fna			1	14	35	57					2.77778	80.2817	0.116327	0.0179711	1	0.0356104	3	1	3	0.25	1	0.019802
1377_Replication_initiato...fna			3	20	33	51					8.33333	71.831	0.231818	0.0239005	1	0.047318	3	1	3	0.25	1	0.00990099
4631_Cbb3-type_cytochrome...fna,1949004_fixI.fna,1948998_fixN.fna,1949001_fixP.fna,1949002_fixG.fna,1949003_fixH.fna,1948999_fixO.fna			6	28	30	43					16.6667	60.5634	0.307143	0.0269546	1	0.0514203	3	2	2	1	1	0.65625
1948088_blr1853.fna			36	62	0	9					100	12.6761	inf	0.0271822	1	0.0514203	3	3	0	0.25	0.25	0.28125
1949515_blr3280.fna			0	9	36	62					0	87.3239	0	0.0271822	1	0.0514203	2	0	2	0.5	0.5	0.6875
26331_lysDH.fna,26329_Major_Facilitator_Su...fna,26330_argininosuccinate_ly...fna,26332_bacD.fna,26333_methionyl-tRNA_synth...fna			0	9	36	62					0	87.3239	0	0.0271822	1	0.0514203	2	0	2	0.5	0.5	0.180328
25932_hypothetical_protein.fna			0	9	36	62					0	87.3239	0	0.0271822	1	0.0514203	2	0	2	0.5	0.5	0.16092
1953125_bll6890.fna			0	9	36	62					0	87.3239	0	0.0271822	1	0.0514203	2	0	2	0.5	0.5	0.108911
167456_hypothetical_protein.fna			0	9	36	62					0	87.3239	0	0.0271822	1	0.0514203	2	0	2	0.5	0.5	0.21875
3171_ornithine_cyclodeami...fna			0	9	36	62					0	87.3239	0	0.0271822	1	0.0514203	1	0	1	1	1	0.5625
19_hypothetical_protein.fna			0	9	36	62					0	87.3239	0	0.0271822	1	0.0514203	1	0	1	1	1	0.21875
172989_dosP.fna			0	9	36	62					0	87.3239	0	0.0271822	1	0.0514203	2	0	2	0.5	0.5	0.128713
22054_hypothetical_protein.fna			0	9	36	62					0	87.3239	0	0.0271822	1	0.0514203	2	0	2	0.5	0.5	0.34375
26757_hypothetical_protein.fna			0	9	36	62					0	87.3239	0	0.0271822	1	0.0514203	2	0	2	0.5	0.5	0.2
22081_hypothetical_protein.fna			0	9	36	62					0	87.3239	0	0.0271822	1	0.0514203	1	0	1	1	1	0.179104
81414_hypothetical_protein.fna			0	9	36	62					0	87.3239	0	0.0271822	1	0.0514203	1	0	1	1	1	0.18
31728_Transposase.fna			0	9	36	62					0	87.3239	0	0.0271822	1	0.0514203	3	0	3	0.25	0.25	0.00990099
314055_hypothetical_protein.fna			0	9	36	62					0	87.3239	0	0.0271822	1	0.0514203	1	0	1	1	1	0.5
207810_hypothetical_protein.fna			0	9	36	62					0	87.3239	0	0.0271822	1	0.0514203	2	0	2	0.5	0.5	0.34375
54653_Aspartate_aminotrans...fna			0	9	36	62					0	87.3239	0	0.0271822	1	0.0514203	2	0	2	0.5	0.5	0.21875
171676_groL3_2.fna,171675_nifS_1.fna			0	9	36	62					0	87.3239	0	0.0271822	1	0.0514203	1	0	1	1	1	0.78125
15803_hypothetical_protein.fna			0	9	36	62					0	87.3239	0	0.0271822	1	0.0514203	2	0	2	0.5	0.5	0.5625
905_hypothetical_protein.fna			0	9	36	62					0	87.3239	0	0.0271822	1	0.0514203	1	0	1	1	1	0.128713
76644_Cupin_domain_protein.fna,2914_SnoaL-like_domain_pr...fna			0	9	36	62					0	87.3239	0	0.0271822	1	0.0514203	2	0	2	0.5	0.5	0.0990099
170703_hypothetical_protein.fna			0	9	36	62					0	87.3239	0	0.0271822	1	0.0514203	1	0	1	1	1	0.25
230959_hypothetical_protein.fna			0	9	36	62					0	87.3239	0	0.0271822	1	0.0514203	2	0	2	0.5	0.5	0.40625
25711_hypothetical_protein.fna			0	9	36	62					0	87.3239	0	0.0271822	1	0.0514203	1	0	1	1	1	0.25
25999_kanB_1.fna			0	9	36	62					0	87.3239	0	0.0271822	1	0.0514203	2	0	2	0.5	0.5	0.039604
313091_hypothetical_protein.fna,313889_hypothetical_protein.fna			0	9	36	62					0	87.3239	0	0.0271822	1	0.0514203	1	0	1	1	1	0.25
137174_hypothetical_protein.fna			0	9	36	62					0	87.3239	0	0.0271822	1	0.0514203	2	0	2	0.5	0.5	0.039604
131603_hypothetical_protein.fna			0	9	36	62					0	87.3239	0	0.0271822	1	0.0514203	2	0	2	0.5	0.5	0.6875
173870_hypothetical_protein.fna			0	9	36	62					0	87.3239	0	0.0271822	1	0.0514203	1	0	1	1	1	0.205882
19794_hypothetical_protein.fna			0	9	36	62					0	87.3239	0	0.0271822	1	0.0514203	2	0	2	0.5	0.5	0.138614
16_hypothetical_protein.fna			0	9	36	62					0	87.3239	0	0.0271822	1	0.0514203	1	0	1	1	1	0.21875
31589_Sigma-70-_region_4.fna			0	9	36	62					0	87.3239	0	0.0271822	1	0.0514203	3	0	3	0.25	0.25	0.0990099
3157_Stress_responsive_A-...fna			0	9	36	62					0	87.3239	0	0.0271822	1	0.0514203	1	0	1	1	1	0.25
18222_hypothetical_protein.fna			0	9	36	62					0	87.3239	0	0.0271822	1	0.0514203	2	0	2	0.5	0.5	0.108911
71672_hypothetical_protein.fna			0	9	36	62					0	87.3239	0	0.0271822	1	0.0514203	2	0	2	0.5	0.5	0.25
136585_Transglycosylase_SLT...fna			0	9	36	62					0	87.3239	0	0.0271822	1	0.0514203	2	0	2	0.5	0.5	0.164557
22078_Fic-DOC_family_prote...fna			0	9	36	62					0	87.3239	0	0.0271822	1	0.0514203	1	0	1	1	1	0.84375
158718_hypothetical_protein.fna			0	9	36	62					0	87.3239	0	0.0271822	1	0.0514203	3	0	3	0.25	0.25	0.0792079
171459_ybgC_2.fna			0	9	36	62					0	87.3239	0	0.0271822	1	0.0514203	1	0	1	1	1	0.21875
51246_luxR_2.fna			4	22	32	49					11.1111	69.0141	0.278409	0.03105	1	0.0586876	3	2	3	0.25	1	0.019802
1948012_ahpC.fna,1947867_nodM.fna			33	71	3	0					91.6667	0	0	0.0359725	1	0.0596804	1	0	1	1	1	0.78125
929332_hypothetical_protein.fna			3	0	33	71					8.33333	100	inf	0.0359725	1	0.0596804	1	1	0	1	1	0.0792079
929504_hypothetical_protein.fna			3	0	33	71					8.33333	100	inf	0.0359725	1	0.0596804	1	1	0	1	1	0.00990099
794806_hypothetical_protein.fna,798154_hypothetical_protein.fna,779076_N-acetyltransferase.fna,780490_hypothetical_protein.fna,780498_hypothetical_protein.fna,780496_hypothetical_protein.fna,796258_hypothetical_protein.fna,778931_hypothetical_protein.fna,1949330_blr3095.fna			3	0	33	71					8.33333	100	inf	0.0359725	1	0.0596804	1	1	0	1	1	0.375
953766_hypothetical_protein.fna			3	0	33	71					8.33333	100	inf	0.0359725	1	0.0596804	1	1	0	1	1	0.0792079
1012294_hypothetical_protein.fna			3	0	33	71					8.33333	100	inf	0.0359725	1	0.0596804	1	1	0	1	1	0.0891089
1948444_copC.fna,1948447_bsl2212.fna,1948483_blr2248.fna,1948435_bll2200.fna,1948437_blr2202.fna,1948486_bll2251.fna,1948474_blr2239.fna,1948473_blr2238.fna,1948450_bll2215.fna,1948461_blr2226.fna,1948431_cheR.fna,1948457_dadA.fna,1948449_blr2214.fna,1948439_blr2204.fna,1948441_bsl2206.fna,1948442_flhA.fna,1948433_bll2198.fna,1948438_blr2203.fna,1948448_bll2213.fna,1948455_bll2220.fna,1948468_blr…			3	0	33	71					8.33333	100	inf	0.0359725	1	0.0596804	1	1	0	1	1	0.166667
89247_hypothetical_protein.fna,400619_hypothetical_protein.fna			3	0	33	71					8.33333	100	inf	0.0359725	1	0.0596804	2	2	0	0.5	0.5	0.195652
929330_hypothetical_protein.fna,458512_novR_3.fna,929310_hypothetical_protein.fna			3	0	33	71					8.33333	100	inf	0.0359725	1	0.0596804	1	1	0	1	1	0.019802
1558_ycgJ.fna,101345_dnaC_3.fna,790929_hypothetical_protein.fna,798160_hypothetical_protein.fna,77899_lysN_2.fna,796048_hypothetical_protein.fna,1954270_bll8035.fna,796058_hypothetical_protein.fna,796059_hypothetical_protein.fna,778946_hypothetical_protein.fna,333834_higA.fna,1951468_hspB.fna,793567_hypothetical_protein.fna,28224_hypothetical_protein.fna,1951462_groEL1.fna,796047_hypothetical_pro…			3	0	33	71					8.33333	100	inf	0.0359725	1	0.0596804	1	1	0	1	1	0.3125
262644_hypothetical_protein.fna,50321_hypothetical_protein.fna,262643_hypothetical_protein.fna,964684_hypothetical_protein.fna,762103_carboxypeptidase_reg...fna,964364_hypothetical_protein.fna,762107_hypothetical_protein.fna			3	0	33	71					8.33333	100	inf	0.0359725	1	0.0596804	1	1	0	1	1	0.049505
988986_hypothetical_protein.fna,982563_hypothetical_protein.fna,811671_hypothetical_protein.fna,988985_hypothetical_protein.fna			3	0	33	71					8.33333	100	inf	0.0359725	1	0.0596804	1	1	0	1	1	0.71875
777004_hypothetical_protein.fna,222358_hypothetical_protein.fna,777480_XRE_family_transcrip...fna,609776_prevent-host-death_f...fna,777478_hypothetical_protein.fna,784389_NTPase.fna,777005_hypothetical_protein.fna,777486_hypothetical_protein.fna,778244_hypothetical_protein.fna,778241_hypothetical_protein.fna,777473_hypothetical_protein.fna,778163_carboxypeptidase.fna,777472_hypothetical_protein.f…			3	0	33	71					8.33333	100	inf	0.0359725	1	0.0596804	1	1	0	1	1	0.375
1948353_blr2118.fna			3	0	33	71					8.33333	100	inf	0.0359725	1	0.0596804	1	1	0	1	1	0.0792079
1952950_blr6715.fna			3	0	33	71					8.33333	100	inf	0.0359725	1	0.0596804	2	2	0	0.5	0.5	0.18
984000_hypothetical_protein.fna			3	0	33	71					8.33333	100	inf	0.0359725	1	0.0596804	2	2	0	0.5	0.5	0.118812
185866_hypothetical_protein.fna			3	0	33	71					8.33333	100	inf	0.0359725	1	0.0596804	1	1	0	1	1	0.049505
616247_sulfotransferase.fna			3	0	33	71					8.33333	100	inf	0.0359725	1	0.0596804	1	1	0	1	1	0.148515
1003595_hypothetical_protein.fna			3	0	33	71					8.33333	100	inf	0.0359725	1	0.0596804	2	2	0	0.5	0.5	0.28125
130590_hypothetical_protein.fna			3	0	33	71					8.33333	100	inf	0.0359725	1	0.0596804	1	1	0	1	1	0.205882
964292_hypothetical_protein.fna			3	0	33	71					8.33333	100	inf	0.0359725	1	0.0596804	1	1	0	1	1	0.0594059
1074294_hypothetical_protein.fna			3	0	33	71					8.33333	100	inf	0.0359725	1	0.0596804	1	1	0	1	1	0.21875
1946265_blr0030.fna			3	0	33	71					8.33333	100	inf	0.0359725	1	0.0596804	1	1	0	1	1	0.169231
765817_hypothetical_protein.fna			3	0	33	71					8.33333	100	inf	0.0359725	1	0.0596804	2	2	0	0.5	0.5	0.164384
963950_hypothetical_protein.fna			3	0	33	71					8.33333	100	inf	0.0359725	1	0.0596804	1	1	0	1	1	0.029703
947534_hypothetical_protein.fna			3	0	33	71					8.33333	100	inf	0.0359725	1	0.0596804	1	1	0	1	1	0.3125
1954480_bsr8245.fna			3	0	33	71					8.33333	100	inf	0.0359725	1	0.0596804	2	2	0	0.5	0.5	0.049505
617110_hypothetical_protein.fna			3	0	33	71					8.33333	100	inf	0.0359725	1	0.0596804	2	2	0	0.5	0.5	0.029703
1034040_ribbon-helix-helix_p...fna			3	0	33	71					8.33333	100	inf	0.0359725	1	0.0596804	1	1	0	1	1	0.148515
495343_hypothetical_protein.fna,6779_clpC1.fna,137593_pcrA_1.fna,804355_hypothetical_protein.fna,137592_hypothetical_protein.fna,232233_smc_1.fna,6782_hypothetical_protein.fna,804346_hypothetical_protein.fna,804356_DUF2937_domain-conta...fna,804359_hypothetical_protein.fna,804345_hypothetical_protein.fna,780519_hypothetical_protein.fna,804354_hypothetical_protein.fna,6780_pflA.fna,780497_hypothet…			3	0	33	71					8.33333	100	inf	0.0359725	1	0.0596804	1	1	0	1	1	0.6875
1356476_hypothetical_protein.fna			3	0	33	71					8.33333	100	inf	0.0359725	1	0.0596804	1	1	0	1	1	0.21875
1948071_bll1836.fna			3	0	33	71					8.33333	100	inf	0.0359725	1	0.0596804	1	1	0	1	1	0.0693069
929510_PilZ_domain-containi...fna			3	0	33	71					8.33333	100	inf	0.0359725	1	0.0596804	1	1	0	1	1	0.0594059
739598_hypothetical_protein.fna			3	0	33	71					8.33333	100	inf	0.0359725	1	0.0596804	1	1	0	1	1	0.28125
82094_IS2_repressor_TnpA.fna			3	0	33	71					8.33333	100	inf	0.0359725	1	0.0596804	2	2	0	0.5	0.5	0.1625
1845684_hypothetical_protein.fna,1845767_hypothetical_protein.fna,1837092_hypothetical_protein.fna			3	0	33	71					8.33333	100	inf	0.0359725	1	0.0596804	1	1	0	1	1	0.75
88939_hypothetical_protein.fna			3	0	33	71					8.33333	100	inf	0.0359725	1	0.0596804	2	2	0	0.5	0.5	0.212121
7652_hypothetical_protein.fna			9	33	27	38					25	53.5211	0.383838	0.0373871	1	0.0619817	3	3	3	0.25	0.25	0.00990099
1947947_blr1712.fna			15	15	21	56					41.6667	78.8732	2.66667	0.0393424	1	0.0651753	3	3	2	0.25	1	0.00990099
205134_hypothetical_protein.fna			7	4	29	67					19.4444	94.3662	4.0431	0.040838	1	0.0675536	3	3	1	0.25	1	0.0594059
23095_hypothetical_protein.fna			7	4	29	67					19.4444	94.3662	4.0431	0.040838	1	0.0675536	2	2	1	0.5	1	0.019802
74736_xerD_7.fna			5	2	31	69					13.8889	97.1831	5.56452	0.0415504	1	0.0686312	2	2	1	0.5	1	0.049505
1954256_bsl8021.fna			5	2	31	69					13.8889	97.1831	5.56452	0.0415504	1	0.0686312	2	2	2	0.5	0.5	0.029703
1947974_bsr1739.fna			32	70	4	1					88.8889	1.40845	0.114286	0.0428869	1	0.0703233	2	1	1	1	1	0.90625
1951456_hspF.fna			4	1	32	70					11.1111	98.5915	8.75	0.0428869	1	0.0703233	2	1	1	1	1	0.78125
3863_mdlY_1.fna			4	1	32	70					11.1111	98.5915	8.75	0.0428869	1	0.0703233	2	1	1	1	1	0.90625
127628_Transposase.fna			4	1	32	70					11.1111	98.5915	8.75	0.0428869	1	0.0703233	3	2	1	1	1	0.28125
19768_xerD_1.fna			4	1	32	70					11.1111	98.5915	8.75	0.0428869	1	0.0703233	2	2	1	0.5	1	0.029703
1947561_aspA.fna,260749_hypothetical_protein.fna			4	1	32	70					11.1111	98.5915	8.75	0.0428869	1	0.0703233	2	1	1	1	1	0.71875
1949329_bll3094.fna			4	1	32	70					11.1111	98.5915	8.75	0.0428869	1	0.0703233	2	1	1	1	1	0.8125
1954267_bll8032.fna,1954268_bll8033.fna			4	1	32	70					11.1111	98.5915	8.75	0.0428869	1	0.0703233	2	1	1	1	1	0.90625
1946299_bll0064.fna			15	16	21	55					41.6667	77.4648	2.45536	0.0454972	1	0.0745493	3	3	2	0.25	1	0.00990099
16690_IS66_Orf2_like_prote...fna			2	15	34	56					5.55556	78.8732	0.219608	0.0493223	1	0.0778874	3	1	3	0.25	1	0.019802
1947778_blr1543.fna			2	15	34	56					5.55556	78.8732	0.219608	0.0493223	1	0.0778874	2	1	2	0.5	1	0.0594059
1948036_bll1801.fna			36	63	0	8					100	11.2676	inf	0.0494013	1	0.0778874	3	3	0	0.25	0.25	0.029703
1948006_nifW.fna			36	63	0	8					100	11.2676	inf	0.0494013	1	0.0778874	1	1	0	1	1	0.53125
50222_hypothetical_protein.fna			0	8	36	63					0	88.7324	0	0.0494013	1	0.0778874	3	0	3	0.25	0.25	0.148515
19851_Type_IV_secretion_sy...fna			0	8	36	63					0	88.7324	0	0.0494013	1	0.0778874	1	0	1	1	1	0.34375
1953466_bll7231.fna			0	8	36	63					0	88.7324	0	0.0494013	1	0.0778874	3	0	3	0.25	0.25	0.25
130198_hypothetical_protein.fna			0	8	36	63					0	88.7324	0	0.0494013	1	0.0778874	2	0	2	0.5	0.5	0.0990099
46558_hypothetical_protein.fna			0	8	36	63					0	88.7324	0	0.0494013	1	0.0778874	1	0	1	1	1	0.118812
74044_hypothetical_protein.fna			0	8	36	63					0	88.7324	0	0.0494013	1	0.0778874	2	0	2	0.5	0.5	0.164384
47372_cynT_1.fna			0	8	36	63					0	88.7324	0	0.0494013	1	0.0778874	2	0	2	0.5	0.5	0.3125
1952636_bll6401.fna			0	8	36	63					0	88.7324	0	0.0494013	1	0.0778874	2	0	2	0.5	0.5	0.25
26296_paaG_3.fna			0	8	36	63					0	88.7324	0	0.0494013	1	0.0778874	3	0	3	0.25	0.25	0.0594059
7699_hypothetical_protein.fna			0	8	36	63					0	88.7324	0	0.0494013	1	0.0778874	2	0	2	0.5	0.5	0.2
18146_hypothetical_protein.fna			0	8	36	63					0	88.7324	0	0.0494013	1	0.0778874	2	0	2	0.5	0.5	0.28125
97374_hypothetical_protein.fna			0	8	36	63					0	88.7324	0	0.0494013	1	0.0778874	1	0	1	1	1	0.205882
1948594_blr2359.fna			0	8	36	63					0	88.7324	0	0.0494013	1	0.0778874	2	0	2	0.5	0.5	0.0693069
318655_hypothetical_protein.fna			0	8	36	63					0	88.7324	0	0.0494013	1	0.0778874	1	0	1	1	1	0.195652
131331_hypothetical_protein.fna			0	8	36	63					0	88.7324	0	0.0494013	1	0.0778874	2	0	2	0.5	0.5	0.049505
97356_hypothetical_protein.fna			0	8	36	63					0	88.7324	0	0.0494013	1	0.0778874	2	0	2	0.5	0.5	0.0792079
48093_hypothetical_protein.fna			0	8	36	63					0	88.7324	0	0.0494013	1	0.0778874	1	0	1	1	1	0.169231
23445_hypothetical_protein.fna			0	8	36	63					0	88.7324	0	0.0494013	1	0.0778874	2	0	2	0.5	0.5	0.049505
74986_hypothetical_protein.fna			0	8	36	63					0	88.7324	0	0.0494013	1	0.0778874	2	0	2	0.5	0.5	0.0693069
173846_hypothetical_protein.fna			0	8	36	63					0	88.7324	0	0.0494013	1	0.0778874	1	0	1	1	1	0.3125
168887_acnR_1.fna			0	8	36	63					0	88.7324	0	0.0494013	1	0.0778874	1	0	1	1	1	0.3125
173838_hypothetical_protein.fna			0	8	36	63					0	88.7324	0	0.0494013	1	0.0778874	1	0	1	1	1	0.5
52333_Integrase_core_domai...fna			0	8	36	63					0	88.7324	0	0.0494013	1	0.0778874	3	0	3	0.25	0.25	0.46875
317304_hypothetical_protein.fna			0	8	36	63					0	88.7324	0	0.0494013	1	0.0778874	1	0	1	1	1	0.25
128305_hypothetical_protein.fna			0	8	36	63					0	88.7324	0	0.0494013	1	0.0778874	2	0	2	0.5	0.5	0.0594059
1523_fhuA_2.fna			0	8	36	63					0	88.7324	0	0.0494013	1	0.0778874	2	0	2	0.5	0.5	0.71875
170652_hypothetical_protein.fna			0	8	36	63					0	88.7324	0	0.0494013	1	0.0778874	1	0	1	1	1	0.28125
313921_hypothetical_protein.fna,313920_polS.fna			0	8	36	63					0	88.7324	0	0.0494013	1	0.0778874	1	0	1	1	1	0.6875
323353_hypothetical_protein.fna			0	8	36	63					0	88.7324	0	0.0494013	1	0.0778874	1	0	1	1	1	0.28125
51308_hypothetical_protein.fna			0	8	36	63					0	88.7324	0	0.0494013	1	0.0778874	1	0	1	1	1	0.0693069
321955_hypothetical_protein.fna			0	8	36	63					0	88.7324	0	0.0494013	1	0.0778874	1	0	1	1	1	0.21875
26002_hypothetical_protein.fna			0	8	36	63					0	88.7324	0	0.0494013	1	0.0778874	3	0	3	0.25	0.25	0.049505
160215_hypothetical_protein.fna			0	8	36	63					0	88.7324	0	0.0494013	1	0.0778874	2	0	2	0.5	0.5	0.0891089
22086_kdpD_2.fna			0	8	36	63					0	88.7324	0	0.0494013	1	0.0778874	2	0	2	0.5	0.5	0.5625
102212_hypothetical_protein.fna			0	8	36	63					0	88.7324	0	0.0494013	1	0.0778874	2	0	2	0.5	0.5	0.0792079
74787_hypothetical_protein.fna			0	8	36	63					0	88.7324	0	0.0494013	1	0.0778874	1	0	1	1	1	0.0693069
143407_hypothetical_protein.fna			0	8	36	63					0	88.7324	0	0.0494013	1	0.0778874	1	0	1	1	1	0.34375
173837_Endonuclease-Exonucl...fna			0	8	36	63					0	88.7324	0	0.0494013	1	0.0778874	1	0	1	1	1	0.34375
4391_hypothetical_protein.fna			0	8	36	63					0	88.7324	0	0.0494013	1	0.0778874	1	0	1	1	1	0.172414
313092_hypothetical_protein.fna,314060_hypothetical_protein.fna,314042_hypothetical_protein.fna,150411_hypothetical_protein.fna,314045_davD_1.fna,314050_iscS.fna			0	8	36	63					0	88.7324	0	0.0494013	1	0.0778874	1	0	1	1	1	0.59375
7876_hypothetical_protein.fna			0	8	36	63					0	88.7324	0	0.0494013	1	0.0778874	1	0	1	1	1	0.186047
187575_hypothetical_protein.fna			0	8	36	63					0	88.7324	0	0.0494013	1	0.0778874	3	0	3	0.25	0.25	0.0792079
82981_groL3_2.fna			0	8	36	63					0	88.7324	0	0.0494013	1	0.0778874	1	0	1	1	1	0.172414
47781_hypothetical_protein.fna			0	8	36	63					0	88.7324	0	0.0494013	1	0.0778874	1	0	1	1	1	0.194444
